# Supplementary material for: Tapered Pillar Design for High‐Precision Force Readout in Miniaturized Engineered Heart Tissues From Human Pluripotent Stem Cells
Source: Adv Healthc Mater. 2025 Aug 30;14(31):e01664. doi: 10.1002/adhm.202501664 (PMC12683227; doi:10.1002/adhm.202501664)
Supplement: Supplementary file 4 — Supplemental Data [file ADHM-14-0-s007.zip]

Archive with 9 entries (9 files):
- Ntot_day 10_75.xlsx
- Ntot_day 10_80.xlsx
- Ntot_day 10_90.xlsx
- Ntot_day 14_75.xlsx
- Ntot_day 14_80.xlsx
- Ntot_day 14_90.xlsx
- Ntot_day 7_75.xlsx
- Ntot_day 7_80.xlsx
- Ntot_day 7_90.xlsx
