# Supplementary material for: Tapered Pillar Design for High‐Precision Force Readout in Miniaturized Engineered Heart Tissues From Human Pluripotent Stem Cells
Source: Adv Healthc Mater. 2025 Aug 30;14(31):e01664. doi: 10.1002/adhm.202501664 (PMC12683227; doi:10.1002/adhm.202501664)
Supplement: Supplementary file 4 — Supplemental Data [file ADHM-14-0-s007.zip › Ntot_day 10_75.xlsx]

## Sheet: Summary
	ForceTracker: Versatile tool for force assessment in 3D OoC platforms
	University of Twente | TU Delft | LUMC
	Analysis of Contractile Force
	Summary Results
			Distance (µm)		Velocity (µm/s)		Force (µN)			Tissue area (mm^2)	Contraction time(ms)		Relaxation time(ms)
	File	Frequency (Hz)	Max Distance	Min Distance	Contraction Velocity	Relaxation Velocity	Initial Load	Force	Force per surface area (µN/mm^2)		TC 10 %	TC 90 %	TR 10 %	TR 90 %
	B6_1Hz_day 10_ N3_PDMS.avi	1	2.8	0.1	5.5	5.5	963.1	90	0	560444	102.2	402.2	98.9	391.1	N3	PDMS
	B6_2Hz_day 10_ N3_PDMS.avi	2	2.8	0.1	10.8	10.8	980.7	87.9	0	558604	52.6	198.4	53.2	197.9	N3	PDMS
	B6_spont_day 10_ N3_PDMS.avi	0.4	2.4	0	4.7	4.7	979.1	76.9	0	560767	122.5	407.5	95	380	N3	PDMS
	C3_2Hz_day 10_ N4_PDMS.avi	2	0.6	0	2.2	2.2	938.2	17.8	0	578871	52.1	196.8	52.6	195.3	N4	PDMS
	C3_day 10_ N4_PDMS.avi	1	0.9	0	1.7	1.7	934.2	28.1	0	580957	101.3	400	100	396.3	N4	PDMS
	C5_1Hz_day 10_ N4_PDMS.avi	1	0.8	0	1.5	1.4	955.5	24	0	521741	103.3	397.8	101.1	396.7	N4	PDMS
	C5_2Hz_day 10_ N4_PDMS.avi	2	0.7	0	2.7	2.8	961.4	22.3	0	521986	51.6	200.5	50	198.9	N4	PDMS
	C5_spont_day 10_ N4_PDMS.avi	0.3	0.8	0	1.5	1.5	963.1	26.2	0	526651	133.3	436.7	96.7	390	N4	PDMS
	C6_1Hz_day 10_ N4_PDMS.avi	1	1.3	0.3	1.9	2	961	31.9	0	484269	104.4	403.3	100	395.6	N4	PDMS
	C6_2Hz_day 10_ N4_PDMS.avi	2	0.7	0	2.7	2.7	981.7	22.3	0	482392	50.5	198.4	50	198.9	N4	PDMS
	C6_spont_day 10_ N4_PDMS.avi	0.4	0.9	0	1.8	1.8	976	29.4	0	484714	123.3	410	96.7	383.3	N4	PDMS
	B5_1Hz_day 10_ N3_PDMS.avi	1	2.1	0.1	4.1	4.2	713.3	67	0	593514	105.6	400	100	392.2	N3	PDMS
	B5_2Hz_day 10_ N3_PDMS.avi	2	2.3	0.1	8.6	8.7	721.1	70.4	0	593024	50	200	50	199.4	N3	PDMS
	B5_spont_day 10_ N3_PDMS.avi	0.5	2.1	0.1	4.2	4.1	720.8	65.6	0	593929	112.5	392.5	90	367.5	N3	PDMS
	B9_1Hz_day 10_ N3_PDMS.avi	1	2	0.1	3.8	3.8	1001.8	61.3	0	631117	102.2	396.7	101.1	394.4	N3	PDMS
	B9_2Hz_day 10_ N3_PDMS.avi	2	1.7	0.1	6.5	6.4	1010.6	52.6	0	629212	53.3	196.1	53.3	197.2	N3	PDMS
	B9_spont_day 10_ N3_PDMS.avi	0.4	1.4	0	2.7	2.7	1011.2	44.5	0	632869	125	412.5	90	380	N3	PDMS
	C10_4-1_1Hz_day 10_N5.avi	1	4.9	0.1	9.7	9.7	460.6	140	0	644857	105	400	100	398.7	N5	4-1
	C10_4-1_2Hz_day 10_N5.avi	2	4.1	0.1	16	16.1	496.7	115.8	0	642382	50	200	50	199.4	N5	4-1
	C10_4-1_spont_day 10_N5.avi	0.4	4.6	0	8.5	8.5	469.9	130.4	0	646467	130	427.5	95	400	N5	4-1
	C11_1Hz_day 10_ N4_4-1.avi	1	1.3	0	2.6	2.6	563.6	38.1	0	520627	100	400	100	393.8	N4	4-1
	C11_2Hz_day 10_ N4_4-1.avi	2	1.1	0	4.5	4.4	573.5	32.2	0	518486	50	198.9	50	199.5	N4	4-1
	C11_spont_day 10_ N4_4-1.avi	0.5	1	0	2	2	567.2	29.4	0	521641	120	404	90	374	N4	4-1
	C9_1Hz_day 10_ N4_4-1.avi	1	1.3	0	2.6	2.6	518	37.8	0	631401	106.7	398.9	100	393.3	N4	4-1
	C9_2Hz_day 10_ N4_4-1.avi	2	0.9	0	3.6	3.6	527.3	26.2	0	628942	50	198.9	50.5	200	N4	4-1
	C9_spont_day 10_ N4_4-1.avi	0.4	1.2	0	2.3	2.2	523.2	35.1	0	632674	130	426.7	90	390	N4	4-1
	D11_1Hz_day 10_ N4_4-1.avi	1	1	0	2	2	575.9	29.2	0	504178	107.8	401.1	98.9	393.3	N4	4-1
	D11_2Hz_day 10_ N4_4-1.avi	2	1.1	0.1	4.2	4.2	579.7	30.5	0	502732	52.1	200.5	52.1	198.9	N4	4-1
	D11_spont_day 10_ N4_4-1.avi	0.4	1	0	1.9	1.9	576.9	28.2	0	504695	122.5	407.5	92.5	382.5	N4	4-1
	D4_4-1_1Hz_day 10_N5.avi	1	5.3	0.2	10.1	10.4	511.6	147.6	0	695894	106.7	400	102.2	392.2	N5	4-1
	D4_4-1_2Hz_day 10_N5.avi	2	4.2	0.1	16.5	16.4	554	119.3	0	693065	50	198.9	50	198.9	N5	4-1
	D4_4-1_spont_day 10_N5.avi	0.4	5	0.1	9.4	9.2	525.9	142.5	0	697312	127.5	427.5	95	402.5	N5	4-1
	D5_4-1_1Hz_day 10_N5.avi	1	4.3	0.1	8.6	8.6	578.8	124	0	648697	105.6	398.9	103.3	396.7	N5	4-1
	D5_4-1_2Hz_day 10_N5.avi	2	3.5	0.3	12.7	12.7	606.9	91.9	0	646016	50	199.4	50	198.9	N5	4-1
	D5_4-1_spont_day 10_N5.avi	0.3	4.5	0.3	7.6	7.5	581.4	122.5	0	650995	136.7	450	103.3	420	N5	4-1
	D7_1Hz_day 10_ N3_4-1.avi	1	5.2	0.1	10.3	10	590.4	148.1	0	645344	100	397.8	100	401.1	N3	4-1
	D7_2Hz_day 10_ N3_4-1.avi	2	4.7	0.1	18.3	18.3	621.6	132.6	0	644147	50.6	200	50.6	199.4	N3	4-1
	D7_spont_day 10_ N3_4-1.avi	0.4	4.8	0	9.2	9.2	601.1	138.3	0	646208	130	420	92.5	390	N3	4-1
	D8_1Hz_day 10_ N3_4-1.avi	1	4.9	0.1	9.7	9.8	579.6	140	0	632225	102.2	400	98.9	392.2	N3	4-1
	D8_2Hz_day 10_ N3_4-1.avi	2	4.4	0.1	17.1	17	615.2	123.9	0	630610	50.5	199.5	49.5	199.5	N3	4-1
	D8_spont_day 10_ N3_4-1.avi	0.4	4.5	0.1	8.7	8.8	590.5	129.1	0	632468	126.7	416.7	96.7	386.7	N3	4-1
	D9_1Hz_day 10_ N3_4-1.avi	1	1.3	0.2	2.1	2.2	592	30.9	0	662582	103.7	397.5	101.2	397.5	N3	4-1
	D9_2Hz_day 10_ N3_4-1.avi	2	1.4	0.1	5.3	5.4	610	38.4	0	661215	53.7	199.5	50.5	196.8	N3	4-1
	D9_spont_day 10_ N3_4-1.avi	0.4	1.2	0.4	1.5	1.6	585	20.5	0	662956	105	380	100	400	N3	4-1
	E10_2-1_1Hz_day 10_N5.avi	1	3.1	0.1	6	6.1	523.6	73.1	0	588103	103.3	400	101.1	391.1	N5	2-1
	E10_2-1_1Hz_day 7_N5.avi	1	5.4	0.1	10.6	10.6	504.2	128.2	0	564538	101.3	400	100	397.5	N5	2-1
	E10_2-1_2Hz_day 10_N5.avi	2	3.1	0.1	11.7	11.7	536.4	70.8	0	586195	50.5	197.9	50.5	197.9	N5	2-1
	E10_2-1_spont_day 10_N5.avi	0.4	2.9	0.1	5.6	5.9	529	66.7	0	589295	116.7	400	90	380	N5	2-1
	E11_2-1_1Hz_day 10_N5.avi	1	3.1	0.2	5.8	5.9	483.4	70.4	0	618872	105.6	402.2	100	391.1	N5	2-1
	E11_2-1_2Hz_day 10_N5.avi	2	3.4	0	13.4	13.4	500.6	81.3	0	615177	51.1	198.3	51.1	197.8	N5	2-1
	E11_2-1_spont_day 10_N5.avi	0.4	3.2	0.1	6.1	6.1	480.2	75.2	0	619376	125	417.5	95	387.5	N5	2-1
	E5_1Hz_day 10_ N3_2-1.avi	1	4.5	0.1	8.8	8.7	476.9	106.2	0	543220	107.8	398.9	100	395.6	N3	2-1
	E5_2Hz_day 10_ N3_2-1.avi	2	4.2	0.1	16.2	16.3	499.1	98.7	0	542627	50	200.5	50	200	N3	2-1
	E5_spont_day 10_ N3_2-1.avi	0.5	4	0	8	8	489	96.2	0	543644	120	407.5	92.5	385	N3	2-1
	E6_1Hz_day 10_ N3_2-1.avi	1	4.8	0	9.6	9.6	461.8	116.7	0	578114	101.1	401.1	98.9	395.6	N3	2-1
	E6_2Hz_day 10_ N3_2-1.avi	2	4.2	0.1	16.5	16.6	491.1	100.2	0	577014	50	200	50	199.4	N3	2-1
	E6_spont_day 10_ N3_2-1.avi	0.4	4.8	0	9.3	9.2	464.5	115.5	0	579002	122.5	415	92.5	382.5	N3	2-1
	E7_2-1_1Hz_day 10_N5.avi	1	6	0	11.9	11.9	456.9	144.7	0	684763	100	400	100	391.2	N5	2-1
	E7_2-1_2Hz_day 10_N5.avi	2	5	0.1	19.5	19.4	496.4	118.1	0	681608	50	199.5	50	200	N5	2-1
	E7_2-1_spont_day 10_N5.avi	0.3	5.6	0.1	10.8	10.7	468.7	135.4	0	687022	123.3	423.3	96.7	390	N5	2-1
	E8_1Hz_day 10_ N3_2-1.avi	1	6.6	0	13.2	13.2	605.7	159.5	0	663384	103.3	398.9	100	397.8	N3	2-1
	E8_2Hz_day 10_ N3_2-1.avi	2	5.7	0.2	22.3	22.3	645.3	135.4	0	661647	51.1	196.8	50.5	195.3	N3	2-1
	E8_spont_day 10_ N3_2-1.avi	0.5	6	0	11.8	11.7	620.4	143.7	0	664120	122.5	410	95	380	N3	2-1
	E9_2-1_1Hz_day 10_N5.avi	1	2.9	0.1	5.7	5.5	501.6	69	0	580030	101.1	397.8	102.2	402.2	N5	2-1
	E9_2-1_2Hz_day 10_N5.avi	2	3.3	0.1	12.7	12.7	513.1	77.1	0	578738	50	199.5	50	200	N5	2-1
	E9_2-1_spont_day 10_N5.avi	0.4	2.4	0	4.8	4.8	511.6	57.8	0	580684	120	407.5	95	382.5	N5	2-1
	F2_1Hz_day 10_ N4_2-1.avi	1	2.6	0	5.2	5	594.4	62.4	0	507313	100	398.9	98.9	396.7	N4	2-1
	F2_2Hz_day 10_ N4_2-1.avi	2	2.2	0.1	8.6	8.6	606.1	51.9	0	505907	50	198.9	50.5	200	N4	2-1
	F2_spont_day 10_ N4_2-1.avi	0.6	2.5	0	4.8	4.9	596.6	60.3	0	508611	120	416	94	392	N4	2-1
	F3_1Hz_day 10_ N4_2-1.avi	1	2.5	0	5	4.8	513.4	60.5	0	554774	105.6	398.9	101.1	405.6	N4	2-1
	F3_2Hz_day 10_ N4_2-1.avi	2	2.5	0.1	9.6	9.6	523.5	58.2	0	552867	50	198.9	49.5	198.9	N4	2-1
	F3_spont_day 10_ N4_2-1.avi	0.6	2.2	0	4.2	4.2	518.4	53	0	555969	124	422	94	392	N4	2-1
	F4_1Hz_day 10_ N4_2-1.avi	1	1.5	0	2.9	2.9	532.5	34.8	0	616319	102.2	398.9	98.9	393.3	N4	2-1
	F4_2Hz_day 10_ N4_2-1.avi	2	1.5	0.1	5.8	5.8	538.4	35.3	0	614364	51.1	196.8	50.5	196.3	N4	2-1
	F4_spont_day 10_ N4_2-1.avi	0.6	2.2	0.4	3.5	3.3	518.7	44.2	0	617839	130	430	96	386	N4	2-1
	F10_1Hz_day 10_ N4_3-2.avi	1	1.5	0	3	3	519.1	32.9	0	560411	103.8	400	100	392.5	N4	3-2
	F10_2Hz_day 10_ N4_3-2.avi	2	1.5	0	5.9	5.9	525.1	32.2	0	559754	50	198.3	50	197.2	N4	3-2
	F10_spont_day 10_ N4_3-2.avi	0.6	1.4	0	2.8	2.8	521.7	30.7	0	561007	124	418	98	386	N4	3-2
	F11_1Hz_day 10_ N4_3-2.avi	0.9	1.4	0.3	2.1	2.1	525.7	23.5	0	533872	108.3	408.3	98.3	388.3	N4	3-2
	F11_2Hz_day 10_ N4_3-2.avi	2	1.3	0	5	5	534.4	27.1	0	527339	50	197.9	51.1	198.4	N4	3-2
	F11_3-2_1Hz_day 10_N5.avi	1	4.7	0.1	9.1	9.2	487.9	98.9	0	629878	106.7	401.1	100	392.2	N5	3-2
	F11_3-2_2Hz_day 10_N5.avi	2	4.4	0.1	16.9	17	508.2	92	0	629193	50.5	200.5	50	198.9	N5	3-2
	F11_3-2_spont_day 10_N5.avi	0.4	4.4	0.1	8.4	8.4	493.6	92.3	0	630103	122.5	412.5	97.5	387.5	N5	3-2
	F11_spont_day 10_ N4_3-2.avi	0.6	0.9	0.1	1.6	1.6	542.6	18.1	0	534058	124	414	92	388	N4	3-2
	F7_1Hz_day 10_ N4_3-2.avi	1	1.3	0.2	2.1	2.1	478.5	23.2	0	558629	106.7	402.2	100	393.3	N4	3-2
	F7_2Hz_day 10_ N4_3-2.avi	2	1	0.1	3.9	3.9	490.5	21	0	557754	50	200	50	199.4	N4	3-2
	F7_spont_day 10_ N4_3-2.avi	0.6	1.1	0	2	2	477.5	22.3	0	557971	128	418	92	386	N4	3-2
	G10_1Hz_day 10_ N3_3-2.avi	1	2.5	0	5	5	523.1	53.8	0	536334	103.8	398.8	101.3	396.3	N3	3-2
	G10_2Hz_day 10_ N3_3-2.avi	2	2.5	0.1	9.8	9.6	532.1	52.5	0	532407	51.1	197.4	52.1	198.9	N3	3-2
	G10_3-2_1Hz_day 10_N5.avi	1	8.7	0.2	17	17.1	441.8	184.9	0	653214	102.2	400	101.1	396.7	N5
	G10_3-2_2Hz_day 10_N5.avi	2	6.2	0.2	24.4	24.1	499.5	132.3	0	649438	51.6	194.7	51.6	195.3	N5
	G10_3-2_spont_day 10_N5.avi	0.4	8.6	0.2	15.9	16	475.2	183.5	0	646367	136.7	436.7	100	400	N5
	G10_spont_day 10_ N3_3-2.avi	0.4	2.3	0	4.3	4.3	527	48.8	0	538600	126.7	426.7	96.7	393.3	N3	3-2
	G11_3-2_1Hz_day 10_N5.avi	1	8.2	0.2	16	16.3	413	174.4	0	605516	103.3	401.1	98.9	390	N5
	G11_3-2_2Hz_day 10_N5.avi	2	6.7	0.1	26.4	26.4	465.8	143.2	0	603754	51.1	200	50.6	200	N5
	G11_3-2_spont_day 10_N5.avi	0.4	7.8	0.1	14.3	14.4	403.8	168.6	0	606093	133.3	443.3	100	406.7	N5
	G7_1Hz_day 10_ N3_3-2.avi	1	7.8	0.2	15.4	15.3	591.6	157.3	0	635046	103.3	397.8	98.9	393.3	N3	3-2
	G7_2Hz_day 10_ N3_3-2.avi	2	6.7	0.2	26.1	26	619.7	127.3	0	633832	52.6	195.8	52.6	195.8	N3	3-2
	G7_spont_day 10_ N3_3-2.avi	0.5	6.7	0.2	12.9	12.5	616.8	144.2	0	635600	128	420	96	384	N3	3-2
	G9_1Hz_day 10_ N3_3-2.avi	1	3.4	0.1	6.5	6.6	548.4	70.6	0	601261	106.7	403.3	100	395.6	N3	3-2
	G9_2Hz_day 10_ N3_3-2.avi	2	3	0.1	11.5	11.5	564.9	62.2	0	599657	51.6	198.4	50.5	197.4	N3	3-2
	G9_spont_day 10_ N3_3-2.avi	0.4	2.7	0.1	5.1	5.2	558	56	0	602595	123.3	413.3	96.7	390	N3	3-2
