# Supplementary material for: Tapered Pillar Design for High‐Precision Force Readout in Miniaturized Engineered Heart Tissues From Human Pluripotent Stem Cells
Source: Adv Healthc Mater. 2025 Aug 30;14(31):e01664. doi: 10.1002/adhm.202501664 (PMC12683227; doi:10.1002/adhm.202501664)
Supplement: Supplementary file 4 — Supplemental Data [file ADHM-14-0-s007.zip › Ntot_day 10_80.xlsx]

## Sheet: Summary
	ForceTracker: Versatile tool for force assessment in 3D OoC platforms
	University of Twente | TU Delft | LUMC
	Analysis of Contractile Force
	Summary Results
			Distance (µm)		Velocity (µm/s)		Force (µN)			Tissue area (mm^2)	Contraction time(ms)		Relaxation time(ms)
	File	Frequency (Hz)	Max Distance	Min Distance	Contraction Velocity	Relaxation Velocity	Initial Load	Force	Force per surface area (µN/mm^2)		TC 10 %	TC 90 %	TR 10 %	TR 90 %
	B6_PDMS_1Hz_day 10_N5.avi	1	3.4	0	6.8	6.8	813.6	100.8	0	658677	103.3	400	101.1	392.2	N5	PDMS
	B6_PDMS_2Hz_day 10_N5.avi	2	3.1	0.1	12.2	12.2	835.6	90.5	0	656594	50	199.5	50	198.9	N5	PDMS
	B6_PDMS_spont_day 10_N5.avi	0.5	3.1	0	5.9	5.9	821.5	92.9	0	659365	134	432	96	396	N5	PDMS
	B7_1Hz_day 10_ N3_PDMS.avi	1	1.9	0	3.7	3.8	828.8	55.4	0	587155	106.7	400	100	396.7	N3	PDMS
	B7_2Hz_day 10_ N3_PDMS.avi	2	2	0.1	7.9	7.8	833.9	58.1	0	584766	52.1	195.8	53.2	197.9	N3	PDMS
	B7_spont_day 10_ N3_PDMS.avi	0.4	1.6	0.1	3.2	3.1	815.6	47	0	589846	120	405	95	377.5	N3	PDMS
	B8_1Hz_day 10_ N3_PDMS.avi	1	2.4	0.1	4.7	4.7	822.4	70.1	0	655057	106.7	397.8	98.9	396.7	N3	PDMS
	B8_2Hz_day 10_ N3_PDMS.avi	2	2.6	0.1	10.2	10.2	829.5	75.3	0	653358	53.2	199.5	52.6	198.9	N3	PDMS
	B8_spont_day 10_ N3_PDMS.avi	0.4	2.1	0.1	4.2	4.1	830.1	61	0	656386	117.5	402.5	92.5	372.5	N3	PDMS
	B8_PDMS_2Hz_day 10_N5.avi	2	3.4	0.1	13.1	13.1	832.1	96.9	0	637215	50	199.5	49.5	199.5	N5	PDMS
	B8_PDMS_spont_day 10_N5.avi	0.6	3.7	0.1	6.9	6.8	809.5	107.7	0	640607	126	428	98	396	N5	PDMS
	B8_spont_day 10_ N3_PDMS.avi	0.4	1	0.1	1.9	1.8	840.86	27.6	0	656386	122.5	410	92.5	380	N3	PDMS
	B9_1Hz_day 10_ N3_PDMS.avi	1	2.4	0.1	4.7	4.8	708.4	69.5	0	621815	107.8	401.1	100	395.6	N3	PDMS
	B9_2Hz_day 10_ N3_PDMS.avi	2	2.4	0	9.5	9.5	713.3	70	0	620540	50	199.4	50	199.4	N3	PDMS
	B9_spont_day 10_ N3_PDMS.avi	0.4	2	0.1	3.8	3.9	719	56.6	0	622472	120	406.7	93.3	376.7	N3	PDMS
	C10_PDMS_1Hz_day 10_N5.avi	1	3	0.1	5.9	5.9	815.8	87.8	0	651593	108.7	401.2	100	398.7	N5	PDMS
	C10_PDMS_2Hz_day 10_N5.avi	2	2.9	0.1	11.2	11.1	834.4	82.5	0	649992	50	198.9	50	199.5	N5	PDMS
	C10_PDMS_spont_day 10_N5.avi	0.5	2.8	0	5.4	5.5	823.3	82.5	0	653055	127.5	417.5	92.5	385	N5	PDMS
	C2_1Hz_day 10_ N4_PDMS.avi	1	1.2	0	2.4	2.5	807.2	36.2	0	488835	105.6	400	101.1	395.6	N4	PDMS
	C2_2Hz_day 10_ N4_PDMS.avi	2	1.3	0	5.1	5.1	812.8	37.9	0	487590	51.1	200.5	50	200	N4	PDMS
	C2_spont_day 10_ N4_PDMS.avi	0.5	1.1	0	2.2	2.2	809.4	33.2	0	489220	124	414	94	388	N4	PDMS
	C4_1Hz_day 10_ N4_PDMS.avi	1	2.5	0	4.9	4.9	878.4	72.6	0	552109	104.4	397.8	102.2	394.4	N4	PDMS
	C4_2Hz_day 10_ N4_PDMS.avi	2	2.2	0.1	8.5	8.5	894.5	62.8	0	550054	50.5	200	50.5	199.5	N4	PDMS
	C4_spont_day 10_ N4_PDMS.avi	0.4	2.4	0	4.5	4.4	882.8	70	0	553340	127.5	425	97.5	397.5	N4	PDMS
	C6_1Hz_day 10_ N4_PDMS.avi	1	2.1	0	4.2	4.2	778.5	61.8	0	652218	107.8	398.9	101.1	396.7	N4	PDMS
	C6_2Hz_day 10_ N4_PDMS.avi	2	2.2	0	8.6	8.7	788.6	64.2	0	650121	51.6	199.5	51.6	198.4	N4	PDMS
	C6_spont_day 10_ N4_PDMS.avi	0.5	2.1	0	4.3	4.2	778.1	62.1	0	652981	117.5	400	90	372.5	N4	PDMS
	C4_4-1_1Hz_day 10_N5.avi	1	5.4	0.1	10.5	10.7	428.1	138.9	0	691872	107.8	402.2	100	397.8	N5	4-1
	C4_4-1_2Hz_day 10_N5.avi	2	5.3	0.1	21	20.8	455.9	137.9	0	690675	52.6	199.5	54.2	200	N5	4-1
	C4_4-1_spont_day 10_N5.avi	0.5	4.9	0.2	9.2	9	434.8	121.2	0	693125	120	408	92	386	N5	4-1
	D4_4-1_1Hz_day 10_N5.avi	1	4.8	0.1	9.5	9.6	480.1	124.6	0	684133	105.6	400	101.1	396.7	N5	4-1
	D4_4-1_2Hz_day 10_N5.avi	2	4.7	0.1	18.5	18.6	509	121.9	0	681543	50.5	200.5	50	199.5	N5	4-1
	D4_4-1_spont_day 10_N5.avi	0.5	4.2	0	8.2	8.2	494.4	109	0	687461	125	415	92.5	382.5	N5	4-1
	D6_1Hz_day 10_ N3_4-1.avi	1	2.7	0.1	5.2	5.2	571.1	68.1	0	582524	101.3	400	101.3	396.3	N3	4-1
	D6_2Hz_day 10_N3_4-1.avi	2	2.7	0.1	10.2	10.3	576	67.4	0	581207	52.6	200	53.2	199.5	N3	4-1
	D6_spont_day 10_ N3_4-1.avi	0.5	2.5	0	4.8	4.7	581	64.7	0	583385	128	422	96	392	N3	4-1
	D8_1Hz_day 10_ N3_4-1.avi	1	2.2	0.1	4.3	4.3	635.2	56.6	0	636026	104.4	401.1	100	394.4	N3	4-1
	D8_2Hz_day 10_ N3_4-1.avi	2	2	0.1	7.5	7.5	642.2	49.2	0	633893	50	200	50	199.4	N3	4-1
	D8_4-1_1Hz_day 10_N5.avi	1	3.1	0.1	5.9	6	417	78.4	0	594045	102.5	401.2	100	398.7	N5	4-1
	D8_4-1_2Hz_day 10_N5.avi	2	3.4	0.1	13	13.1	425.2	85.9	0	592951	50	200	50	199.4	N5	4-1
	D8_4-1_spont_day 10_N5.avi	0.5	2.5	0	5	5.1	429.7	64.4	0	594758	117.5	397.5	90	370	N5	4-1
	D8_spont_day 10_ N3_4-1.avi	0.4	2.1	0	4	4	644.5	53.5	0	636811	120	413.3	96.7	386.7	N3	4-1
	D9_1Hz_day 10_ N3_4-1.avi	1	2.4	0.1	4.4	4.5	557.6	58.2	0	562170	106.7	401.1	101.1	394.4	N3	4-1
	D9_2Hz_day 10_ N3_4-1.avi	2	2.2	0.1	8.7	8.6	571.9	57.3	0	560082	50	198.9	50	199.5	N3	4-1
	D9_4-1_1Hz_day 10_N5.avi	1	4	0.1	7.8	7.8	405.4	103	0	627680	100	395	100	391.2	N5	4-1
	D9_4-1_2Hz_day 10_N5.avi	2	3.9	0.1	15.4	15.6	428.5	101.9	0	625722	51.6	197.9	51.6	196.8	N5	4-1
	D9_4-1_spont_day 10_N5.avi	0.5	3.8	0	7.6	7.7	415.6	98.1	0	628571	120	400	90	372.5	N5	4-1
	D9_spont_day 10_ N3_4-1.avi	0.4	2.2	0.1	4.1	4.1	567.1	57.3	0	562953	130	426.7	96.7	393.3	N3	4-1
	E2_1Hz_day 10_ N4_4-1.avi	1	2	0	3.9	3.9	402.8	51.3	0	548792	106.2	400	101.2	397.5	N4	4-1
	E2_2Hz_day 10_ N4_4-1.avi	2	2.2	0.1	8.4	8.4	407.7	55.4	0	546729	52.1	196.3	52.1	195.3	N4	4-1
	E2_spont_day 10_ N4_4-1.avi	0.5	1.8	0	3.5	3.5	410.8	46.7	0	549360	122.5	412.5	92.5	382.5	N4	4-1
	E3_1Hz_day 10_ N4_4-1.avi	1	3.3	0	6.4	6.5	389.9	85.3	0	573013	108.7	401.2	100	398.7	N4	4-1
	E3_2Hz_day 10_ N4_4-1.avi	2	3.2	0.1	12.5	12.4	402.7	82	0	571038	50	198.4	50.5	199.5	N4	4-1
	E3_spont_day 10_ N4_4-1.avi	0.5	3	0	6	6	397.5	77.9	0	577753	117.5	397.5	90	375	N4	4-1
	E4_1Hz_day 10_ N4_4-1.avi	1	2.1	0	4.1	4.1	439.3	54	0	607092	107.5	401.2	101.2	398.7	N4	4-1
	E4_2Hz_day 10_ N4_4-1.avi	2	2.4	0.1	9.4	9.4	445.3	61.8	0	605168	50.5	199.5	50	199.5	N4	4-1
	E4_spont_day 10_ N4_4-1.avi	0.5	1.8	0.1	3.5	3.5	445.8	44.1	0	608309	115	395	92.5	375	N4	4-1
	E4_2-1_1Hz_day 10_N5.avi	1	5	0.1	9.7	9.9	403.4	107.6	0	766399	105.6	402.2	101.1	388.9	N5	2-1
	E4_2-1_2Hz_day 10_N5.avi	2	3.7	0.1	14.4	14.4	441.9	79.6	0	763848	50.5	200	50	198.9	N5	2-1
	E4_2-1_spont_day 10_N5.avi	0.4	4.4	0.1	8.4	8.5	416.8	93.2	0	767248	120	407.5	97.5	385	N5	2-1
	E6_2-1_1Hz_day 10_N5.avi	1	5.1	0.1	10	10.1	427.3	110.8	0	689007	100	398.7	100	392.5	N5	2-1
	E6_2-1_2Hz_day 10_N5.avi	2	4.6	0.1	17.9	17.8	450	98.6	0	687508	50.5	198.9	50.5	200	N5	2-1
	E6_2-1_spont_day 10_N5.avi	0.5	4.5	0	8.8	8.9	441.2	96.8	0	689823	120	410	90	377.5	N5	2-1
	E8_2-1_1Hz_day 10_N5.avi	1	3.8	0	7.4	7.5	409.8	82.3	0	645383	107.5	400	100	397.5	N5	2-1
	E8_2-1_2Hz_day 10_N5.avi	2	3.7	0	14.6	14.5	430	80.4	0	643016	50	200	50	200	N5	2-1
	E8_2-1_spont_day 10_N5.avi	0.5	3.5	0.1	7	6.9	417.8	76.8	0	646087	120	402.5	92.5	377.5	N5	2-1
	F10_1Hz_day 10_ N3_2-1.avi	1	3.3	0.1	6.4	6.5	490.8	70.4	0	689085	104.4	398.9	102.2	391.1	N3	2-1
	F10_2Hz_day 10_ N3_2-1.avi	2	2.5	0.1	9.8	9.7	508.1	54.2	0	685044	50	198.9	50	200	N3	2-1
	F10_spont_day 10_ N3_2-1.avi	0.4	3.4	0.2	5.7	5.6	497.5	68.8	0	690188	132.5	442.5	97.5	417.5	N3	2-1
	F11_1Hz_day 10_ N3_2-1.avi	1	3.1	0	6.1	6.1	516.2	67.4	0	634363	103.3	398.9	101.1	394.4	N3	2-1
	F11_2Hz_day 10_ N3_2-1.avi	2	2.6	0.1	10.2	10.2	535.9	56.2	0	629891	50	200	50.6	199.4	N3	2-1
	F11_spont_day 10_ N3_2-1.avi	0.3	3.3	0	5.9	5.8	523.6	71.3	0	635700	136.7	450	103.3	416.7	N3	2-1
	F8_1Hz_day 10_ N3_2-1.avi	1	3.5	0.1	7	6.9	378.2	76.9	0	664531	103.3	394.4	102.2	394.4	N3	2-1
	F8_2Hz_day 10_ N3_2-1.avi	2	3	0.1	11.7	11.7	395.6	64.8	0	661855	52.1	200	52.1	199.5	N3	2-1
	F8_spont_day 10_ N3_2-1.avi	0.4	3.4	0	6.5	6.4	387.8	75	0	665265	130	426.7	96.7	396.7	N3	2-1
	G2_1Hz_day 10_ N4_2-1.avi	1	2.3	0	4.4	4.5	403.4	49.1	0	602071	104.4	401.1	101.1	390	N4	2-1
	G2_2Hz_day 10_ N4_2-1.avi	2	1.3	0	5.1	5.1	427.4	28	0	593059	50.5	198.4	51.1	199.5	N4	2-1
	G2_spont_day 10_ N4_2-1.avi	0.5	2	0	3.9	4	408.2	44.8	0	603079	128	422	96	388	N4	2-1
	G5_1Hz_day 10_ N4_2-1.avi	1	1.7	0	3.3	3.2	561.7	36.6	0	581916	100	398.9	98.9	398.9	N4	2-1
	G5_2Hz_day 10_ N4_2-1.avi	2	1.6	0	6.3	6.3	568.9	34.9	0	579056	50	199.5	50	200	N4	2-1
	G5_spont_day 10_ N4_2-1.avi	0.5	1.6	0	3	3.1	564.6	33.8	0	583350	125	407.5	90	377.5	N4	2-1
	G6_1Hz_day 10_ N4_2-1.avi	1	1.1	0.1	2	2	622.4	22.2	0	626464	103.3	397.8	102.2	404.4	N4	2-1
	G6_2Hz_day 10_ N4_2-1.avi	2	1.2	0.1	4.3	4.2	612.5	23.8	0	623260	51.1	197.4	51.6	201.1	N4	2-1
	G6_spont_day 10_ N4_2-1.avi	0.2	0.7	0.1	1.3	1.4	650.2	13.6	0	628965	110	385	90	370	N4	2-1
