# Supplementary material for: Tapered Pillar Design for High‐Precision Force Readout in Miniaturized Engineered Heart Tissues From Human Pluripotent Stem Cells
Source: Adv Healthc Mater. 2025 Aug 30;14(31):e01664. doi: 10.1002/adhm.202501664 (PMC12683227; doi:10.1002/adhm.202501664)
Supplement: Supplementary file 4 — Supplemental Data [file ADHM-14-0-s007.zip › Ntot_day 10_90.xlsx]

## Sheet: Summary
	ForceTracker: Versatile tool for force assessment in 3D OoC platforms
	University of Twente | TU Delft | LUMC
	Analysis of Contractile Force
	Summary Results
			Distance (µm)		Velocity (µm/s)		Force (µN)			Tissue area (mm^2)	Contraction time(ms)		Relaxation time(ms)
	File	Frequency (Hz)	Max Distance	Min Distance	Contraction Velocity	Relaxation Velocity	Initial Load	Force	Force per surface area (µN/mm^2)		TC 10 %	TC 90 %	TR 10 %	TR 90 %
	G5_PDMS_1Hz_day 10_N5.avi	1	13.7	0.3	18.8571	19.4286	90.8	133.1	0	629056	106.7	403.3	100	391.1	N5	PDMS			26.4	27.2
	G5_PDMS_2Hz_day 10_N5.avi	2	17.7	2.6	42.9286	43.2143	80.4	150.9	0	626402	53.3	199.4	51.7	198.3	N5	PDMS			60.1	60.5
	G5_PDMS_spont_day 10_N5.avi	0.5	15.1	2.1	19.8571	19.7857	84	130.5	0	629351	110	380	87.5	357.5	N5	PDMS			27.8	27.7
	G8_PDMS_1Hz_day 10_N5.avi	1	14.1	0.2	19.8571	20	70.9	139.3	0	569550	107.8	401.1	100	394.4	N5	PDMS			27.8	28
	G8_PDMS_2Hz_day 10_N5.avi	2	13.4	0.9	35.7143	35.8571	91.8	125.1	0	567890	50	200	50	199.4	N5	PDMS			50	50.2
	G8_PDMS_spont_day 10_N5.avi	0.5	14.8	1.6	18.9286	18.8571	70.3	132	0	570892	120	407.5	95	380	N5	PDMS			26.5	26.4
