# Supplementary material for: Tapered Pillar Design for High‐Precision Force Readout in Miniaturized Engineered Heart Tissues From Human Pluripotent Stem Cells
Source: Adv Healthc Mater. 2025 Aug 30;14(31):e01664. doi: 10.1002/adhm.202501664 (PMC12683227; doi:10.1002/adhm.202501664)
Supplement: Supplementary file 4 — Supplemental Data [file ADHM-14-0-s007.zip › Ntot_day 14_75.xlsx]

## Sheet: Summary
	ForceTracker: Versatile tool for force assessment in 3D OoC platforms
	University of Twente | TU Delft | LUMC
	Analysis of Contractile Force
	Summary Results
			Distance (µm)		Velocity (µm/s)		Force (µN)			Tissue area (mm^2)	Contraction time(ms)		Relaxation time(ms)
	File	Frequency (Hz)	Max Distance	Min Distance	Contraction Velocity	Relaxation Velocity	Initial Load	Force	Force per surface area (µN/mm^2)		TC 10 %	TC 90 %	TR 10 %	TR 90 %	epeiion	ype
	B5_1Hz_day 14_ N3_PDMS.avi	1	0.9	0	1.7	1.8	993.2	28.8	0	695003	112.2	410	100	393.3	N3	PDMS
	B5_2Hz_day 14_ N3_PDMS.avi	2	1	0.1	3.3	3.4	993.4	27.2	0	694098	51.1	197.9	52.1	200	N3	PDMS
	B5_spont_day 14_ N3_PDMS.avi		1	0.1	1.8	1.8	998.1	27.8	0	695415	110	390	90	370	N3	PDMS
	B6_1Hz_day 14_ N3_PDMS.avi	1	0.7	0	1.2	1.2	1012.5	20.5	0	639675	106.7	400	98.9	397.8	N3	PDMS
	B6_2Hz_day 14_ N3_PDMS.avi	2	0.5	0.1	1.8	1.8	1013.8	14.6	0	639171	50	198.4	50.5	197.4	N3	PDMS
	B6_spont_day 14_ N3_PDMS.avi	0.2	0.5	0	0.8	0.9	1017.7	14.1	0	640179	130	420	90	385	N3	PDMS
	B9_1Hz_day 14_ N3_PDMS.avi	1	0.3	0.1	0.5	0.6	861.6	9	0	711135	101.2	400	100	393.7	N3	PDMS
	B9_2Hz_day 14_ N3_PDMS.avi	2	0.4	0.1	1.2	1.2	860.5	9.6	0	709969	51.7	200	50.6	199.4	N3	PDMS
	B9_spont_day 14_ N3_PDMS.avi	0.2	0.4	0.1	0.7	0.6	859.6	11.6	0	711673	125	420	90	365	N3	PDMS
	C3_1Hz_day 14_ N4_PDMS.avi	1	0.2	0	0.3	0.3	977.6	5.4	0	570935	103.3	398.9	101.1	396.7	N4	PDMS
	C3_2Hz_day 14_ N4_PDMS.avi	2	0.2	0	0.7	0.7	971.5	5.6	0	569896	50	197.4	50.5	198.9	N4	PDMS
	C3_spont_day 14_ N4_PDMS.avi	0.2	0.1	0	0.2	0.2	985.1	3.1	0	571561	110	380	95	380	N4	PDMS
	C5_1Hz_day 14_ N4_PDMS.avi	1	0.3	0	0.5	0.5	960.2	7.6	0	535468	102.2	395.6	102.2	396.7	N4	PDMS
	C5_2Hz_day 14_ N4_PDMS.avi	2	0.2	0	0.5	0.5	972.6	4.3	0	534100	49.5	198.4	51.1	197.9	N4	PDMS
	C6_1Hz_day 14_ N4_PDMS.avi	1	0.2	0	0.2	0.3	984	4	0	493072	106.7	404.4	98.9	392.2	N4	PDMS
	C6_2Hz_day 14_ N4_PDMS.avi	2	0.2	0	0.7	0.7	983.5	6	0	492086	51.1	198.9	50.5	199.5	N4	PDMS
	C6_spont_day 14_ N4_PDMS.avi	0.3	0.2	0	0.4	0.4	984.6	5.6	0	493773	120	400	95	385	N4	PDMS
	C11_1Hz_day 14_ N4_4-1.avi	1	0.3	0	0.5	0.5	598	7.8	0	540778	102.5	398.8	100	395	N4	4-1
	C11_2Hz_day 14_ N4_4-1.avi	2	0.4	0	1.7	1.7	598.6	12.4	0	538734	51.1	197.2	52.8	199.4	N4	4-1
	C11_spont_day 14_ N4_4-1.avi	0.3	0.4	0	0.8	0.8	601.1	11.2	0	541825	115	395	90	375	N4	4-1
	C9_1Hz_day 14_ N4_4-1.avi	1	0.1	0	0.2	0.2	559.8	3.3	0	621972	104.3	395.7	101.4	398.6	N4	4-1
	C9_2Hz_day 14_ N4_4-1.avi	2	0.1	0	0.5	0.5	554.9	3.3	0	621392	51.1	196.7	51.1	200.6	N4	4-1
	C9_spont_day 14_ N4_4-1.avi	0.2	0.1	0	0.2	0.2	563.7	2.9	0	622529	120	395	95	375	N4	4-1
	D4_4-1_1Hz_day 14_N5.avi	1	2.5	0	4.9	5	568	71.5	0	755247	101.2	398.8	100	391.2	N5	4-1
	D4_4-1_2Hz_day 14_N5.avi	2	2	0	7.7	7.6	580.4	55.6	0	754283	50.5	200	50.5	199.5	N5	4-1
	D4_4-1_spont_day 14_N5.avi	0.3	2.9	0	5.2	5.2	564	82.5	0	756280	140	450	100	410	N5	4-1
	D7_1Hz_day 14_ N3_4-1.avi	1	1.8	0	3.5	3.4	631.1	51.3	0	748986	103.3	398.9	100	404.4	N3	4-1
	D7_2Hz_day 14_ N3_4-1.avi	2	1.8	0.3	6.2	6.2	642	44.8	0	747714	51.1	198.9	50.6	196.1	N3	4-1
	D7_spont_day 14_ N3_4-1.avi	0.2	2	0.1	3.6	3.4	626.2	54	0	749680	130	420	100	390	N3	4-1
	D8_1Hz_day 14_ N3_4-1.avi	1	1.2	0	2.3	2.3	578.1	33.3	0	710567	106.3	396.3	100	397.5	N3	4-1
	D8_2Hz_day 14_ N3_4-1.avi	2	1	0.1	3.5	3.6	585.5	25.7	0	710155	53.2	201.6	51.6	198.4	N3	4-1
	D8_spont_day 14_ N3_4-1.avi	0.2	1.1	0.1	2	2.2	587.1	29.4	0	710509	120	405	95	380	N3	4-1
	D9_1Hz_day 14_ N3_4-1.avi	1	0.5	0.1	0.9	0.9	589.3	13.4	0	743996	110	405.6	100	393.3	N3	4-1
	D9_2Hz_day 14_ N3_4-1.avi	2	0.7	0	2.9	2.9	593.6	20.7	0	742367	52.6	198.9	52.1	197.9	N3	4-1
	D9_spont_day 14_ N3_4-1.avi	0.2	0.5	0	0.9	0.9	594.7	12	0	743952	115	390	90	375	N3	4-1
	E10_2-1_1Hz_day 14_N5.avi	1	0.3	0	0.5	0.5	549.1	6.6	0	624935	102.5	397.5	102.5	396.2	N5	2-1
	E10_2-1_2Hz_day 14_N5.avi	2	0.3	0	1	1	548.4	6.1	0	624372	51.1	198.9	51.1	198.9	N5	2-1
	E10_2-1_spont_day 14_N5.avi		0.3	0	0.5	0.5	547.4	5.7	0	625492	110	400	90	380	N5	2-1
	E11_2-1_1Hz_day 14_N5.avi	1	1.3	0.1	2.3	2.3	431.9	28.2	0	715522	104.4	401.1	100	392.2	N5	2-1
	E11_2-1_2Hz_day 14_N5.avi	2	0.9	0	3.6	3.6	444.8	21.8	0	714842	51.6	197.4	52.6	197.9	N5	2-1
	E11_2-1_spont_day 14_N5.avi	0.4	1.1	0	2.1	2.1	438.8	24.7	0	716493	117.5	402.5	90	372.5	N5	2-1
	E5_1Hz_day 14_ N3_2-1.avi	1	0.4	0	0.8	0.8	527	9.6	0	605475	105.6	400	100	400	N3	2-1
	E5_2Hz_day 14_ N3_2-1.avi	2	0.9	0.1	3.4	3.4	527.1	20.5	0	604698	50.6	198.3	51.1	200	N3	2-1
	E5_spont_day 14_ N3_2-1.avi	0.2	0.6	0.2	0.8	0.8	526.9	9.1	0	605530	125	410	100	395	N3	2-1
	E6_1Hz_day 14_ N3_2-1.avi	1	1.1	0	2.1	2	436.1	24.8	0	655648	103.3	396.7	100	394.4	N3	2-1
	E6_2Hz_day 14_ N3_2-1.avi	1.7	1.2	0	3.9	3.9	439.2	28.1	0	655200	61.3	237.5	60	236.8	N3	2-1
	E6_spont_day 14_ N3_2-1.avi		0.8	0.1	1.4	1.5	449.3	16.7	0	655197	110	390	100	390	N3	2-1
	E8_1Hz_day 14_ N3_2-1.avi	1	4.5	0.5	8.2	7.9	445	98.2	0	733826	104.4	395.6	101.1	395.6	N3	2-1
	E8_2Hz_day 14_ N3_2-1.avi	2	2	0	7.8	7.7	602	47	0	728432	50	198.9	49.5	198.9	N3	2-1
	E8_spont_day 14_ N3_2-1.avi	0.2	6	0.2	11.6	11.2	407.3	145.4	0	734631	125	425	95	385	N3	2-1
	F2_1Hz_day 14_ N4_2-1.avi	1	0.6	0	1.3	1.3	643.9	15.4	0	535328	107.8	396.7	102.2	395.6	N4	2-1
	F2_2Hz_day 14_ N4_2-1.avi	2	0.4	0	1.6	1.6	644.4	9.8	0	535072	50	198.4	51.6	199.5	N4	2-1
	F2_spont_day 14_ N4_2-1.avi	0.3	0.4	0	0.9	0.9	646.4	10.3	0	535506	115	395	95	380	N4	2-1
	F3_1Hz_day 14_ N4_2-1.avi	1	0.8	0	1.5	1.5	550.7	18.2	0	584550	105.6	398.9	100	396.7	N4	2-1
	F3_2Hz_day 14_ N4_2-1.avi	2	0.7	0	2.7	2.7	556.5	16.3	0	583472	55.3	198.9	54.2	197.4	N4	2-1
	F3_spont_day 14_ N4_2-1.avi	0.3	0.7	0	1.4	1.4	550.9	16.4	0	585260	120	405	95	380	N4	2-1
	F4_1Hz_day 14_ N4_2-1.avi	1	0.2	0	0.3	0.3	588.9	3.5	0	617555	106.7	401.1	100	394.4	N4	2-1
	F4_2Hz_day 14_ N4_2-1.avi	2	0.2	0	0.6	0.6	588.7	3.7	0	616784	51.6	197.9	51.1	200	N4	2-1
	F4_spont_day 14_ N4_2-1.avi	1.2	0.2	0.1	0.3	0.3	592.6	3	0	631281	85	325	85	340	N4	2-1
	F10_1Hz_day 14_ N4_3-2.avi	1	0.3	0	0.6	0.6	519.8	6.8	0	583756	110	402.5	101.3	397.5	N4	3-2
	F10_2Hz_day 14_ N4_3-2.avi	2	0.3	0	1.2	1.1	521.7	6.3	0	583213	51.1	200	50.5	198.9	N4	3-2
	F10_spont_day 14_ N4_3-2.avi	0.3	0.5	0	0.9	0.8	516.7	9.4	0	583887	120	403.3	90	370	N4	3-2
	F11_1Hz_day 14_ N4_3-2.avi	1	0.4	0	0.8	0.8	527.5	8.3	0	551241	103.7	401.2	102.5	397.5	N4	3-2
	F11_2Hz_day 14_ N4_3-2.avi	2	0.5	0	1.7	1.7	530.2	9.4	0	549804	51.1	200	50	198.9	N4	3-2
	F11_spont_day 14_ N4_3-2.avi	0.4	0.4	0	0.8	0.8	525.9	8.9	0	551753	120	405	90	380	N4	3-2
	F7_1Hz_day 14_ N4_3-2.avi	1	0.4	0	0.7	0.7	508.6	7.2	0	565301	107.8	403.3	100	394.4	N4	3-2
	F7_2Hz_day 14_ N4_3-2.avi	2	0.2	0	0.7	0.7	517.4	4	0	564775	51.1	197.9	50.5	199.5	N4	3-2
	F7_spont_day 14_ N4_3-2.avi	0.4	0.3	0	0.5	0.5	511.7	5.4	0	565479	113.3	390	90	370	N4	3-2
	G10_3-2_1Hz_day 14_N5.avi	1	2.6	0	5.2	5.1	481.9	56.5	0	706165	100	398.9	98.9	394.4	N5	3-2
	G10_3-2_2Hz_day 14_N5.avi	2	2.5	0.1	9.9	9.8	489.5	53.4	0	704332	50.5	200	50	199.5	N5	3-2
	G11_3-2_1Hz_day 14_N5.avi	1	1.1	0	2.2	2.1	590	23.7	0	676671	103.3	400	102.2	401.1	N5	3-2
	G11_3-2_2Hz_day 14_N5.avi	2	1.4	0	5.5	5.5	590.2	30	0	675490	50.5	198.9	50	199.5	N5	3-2
	G7_1Hz_day 14_ N3_3-2.avi	1	0.5	0.1	0.8	0.8	584	8.2	0	717170	102.5	395	98.8	393.7	N3	3-2
	G7_2Hz_day 14_ N3_3-2.avi	2	0.7	0.1	2.2	2.2	581	11.7	0	715928	51.6	197.4	52.1	198.4	N3	3-2
	G7_spont_day 14_ N3_3-2.avi	0.4	0.3	0.1	0.5	0.5	579	5	0	717602	126.7	413.3	93.3	376.7	N3	3-2
	G9_1Hz_day 14_ N3_3-2.avi	1	1.3	0	2.4	2.5	538.3	26.3	0	688740	106.7	398.9	101.1	394.4	N3	3-2
	G9_2Hz_day 14_ N3_3-2.avi	2	1.2	0.1	4.8	4.7	539.2	25.8	0	688052	51.7	198.3	51.7	199.4	N3	3-2
	G9_spont_day 14_ N3_3-2.avi	0.4	1.1	0	2.2	2.2	541.5	23.4	0	689620	116.7	406.7	90	380	N3	3-2
	C3_1Hz_day14_N5add_PDMS.avi	1	0.6	0	1.1	1.1	935.3	18.5	0	591952	106.3	398.7	101.3	397.5	N5	PDMS
	C3_2Hz_day14_N5add_PDMS.avi	2	0.5	0.1	1.5	1.5	939.5	12.3	0	590211	51.1	200	50.6	197.2	N5	PDMS
	C3_spont_day14_N5add_PDMS.avi	0.4	0.5	0	0.9	0.9	937.8	14.5	0	592745	124.7	414.5	95.9	393.4	N5	PDMS
	C4_1Hz_day14_N5add_PDMS.avi	1	0.6	0.1	1.2	1.2	1053	18.8	0	546058	106.7	400	98.9	388.9	N5	PDMS
	C4_2Hz_day14_N5add_PDMS.avi	2	0.4	0.1	1.4	1.3	1057.3	10.9	0	544927	51.1	196.7	52.2	200.6	N5	PDMS
	C4_spont_day14_N5add_PDMS.avi	0.3	0.7	0.2	1	1	1043.2	17	0	547155	126.9	419.3	93.2	385.5	N5	PDMS
	C5_1Hz_day14_N5add_PDMS.avi	1	1	0.1	1.7	1.8	1001.5	27.6	0	647494	95.6	390	103.3	394.4	N5	PDMS
	C5_2Hz_day14_N5add_PDMS.avi	2	0.9	0.1	5.8	5.7	980.3	27.6	0	645467	32.6	115.3	26.3	108.9	N5	PDMS
	C11_1Hz_day14_N5add_4-1.avi	1	1	0	1.8	1.9	590.5	26.5	0	525676	102.5	395	103.7	397.5	N5	4-1
	C11_2Hz_day14_N5add_4-1.avi	2	0.6	0.1	2.2	2.2	590.8	15.8	0	524002	51.1	197.4	51.6	198.9	N5	4-1
	C11_spont_day14_N5add_4-1.avi	0.3	0.9	0.1	1.5	1.6	597	24	0	525988	136.8	439.7	99.3	405.5	N5	4-1
	C7_1Hz_day14_N5add_4-1.avi	1	0.8	0	1.6	1.6	607.3	23.8	0	762462	103.8	397.5	101.3	396.2	N5	4-1
	C7_2Hz_day14_N5add_4-1.avi	2	0.7	0.1	2.3	2.2	614.7	16.4	0	760429	51.6	197.9	50	196.8	N5	4-1
	C7_spont_day14_N5add_4-1.avi	0.3	0.8	0	1.4	1.4	612.4	21.4	0	763520	129.2	427	98.2	397.5	N5	4-1
	C8_1Hz_day14_N5add_4-1.avi	1	0.6	0.1	1.2	1.2	681	16.8	0	688306	105	400	101.3	395	N5	4-1
	C8_2Hz_day14_N5add_4-1.avi	2	0.6	0.1	2	1.9	689.4	14.1	0	686170	50.5	198.9	51.6	198.4	N5	4-1
	C8_spont_day14_N5add_4-1.avi	0.3	0.5	0.1	0.8	1	681.7	12.3	0	688885	143.9	493.3	94.9	377.9	N5	4-1
	F2_1Hz_day14_N5add_2-1.avi	1	1	0.1	1.8	1.8	466.1	21.6	0	560887	102.2	395.6	103.3	396.7	N5	2-1
	F2_2Hz_day14_N5add_2-1.avi	1	1.5	0	2.8	2.9	458.6	34.5	0	557810	103.7	397.5	101.2	393.7	N5	2-1
	F2_spont_day14_N5add_2-1.avi	0.2	1.1	0.1	1.6	1.5	469.1	23.1	0	561670	158.2	502.2	110.7	464.7	N5	2-1
	F3_1Hz_day14_N5add_2-1.avi	1	3.5	0.3	6.5	6.4	427.8	78.1	0	554736	101.1	396.7	102.2	395.6	N5	2-1
	F3_2Hz_day14_N5add_2-1.avi	2	2	0.8	4.7	4.6	486.6	28.3	0	551692	51.8	195.3	51.2	202.4	N5	2-1
	F5_1Hz_day14_N5add_2-1.avi	1	1	0.1	1.7	1.7	470.5	21	0	674744	103.3	395.6	102.2	394.4	N5	2-1
	F5_2Hz_day14_N5add_2-1.avi	1.8	0.8	0.2	1.9	1.9	467.8	13.3	0	673106	69.4	232.5	54.4	214.4	N5	2-1
	F5_spont_day14_N5add_2-1.avi	0.2	1	0	1.6	1.6	472.2	22.1	0	675568	140.9	456.6	99.6	417.7	N5	2-1
	F7_1Hz_day14_N5add_3-2.avi	1	1.1	0.1	2	2	576.5	21.9	0	763604	102.5	396.3	102.5	397.5	N5	3-2
	F7_2Hz_day14_N5add_3-2.avi	1.7	1.2	0.2	3.6	3.7	573.1	21.9	0	762866	62.1	222.9	54.3	220	N5	3-2
	F7_spont_day14_N5add_3-2.avi	0.3	1.2	0	2.1	2.1	577.3	24.7	0	763768	136	436.7	95.5	400.9	N5	3-2
	F8_1Hz_day14_N5add_3-2.avi	1	1.3	0	2.5	2.5	508.3	26.9	0	663716	104.4	397.8	102.2	396.7	N5	3-2
	F8_2Hz_day14_N5add_3-2.avi	2	1	0.1	3.7	3.7	513	19.9	0	661842	51.1	198.9	50.5	198.9	N5	3-2
	F8_spont_day14_N5add_3-2.avi	0.3	1.3	0.1	2.1	2.2	507.8	25.9	0	665537	143.7	458	97.4	414.1	N5	3-2
	F9_1Hz_day14_N5add_3-2.avi	1	0.8	0.1	1.5	1.5	429.6	16.5	0	810383	101.1	395.6	101.1	396.7	N5	3-2
	F9_2Hz_day14_N5add_3-2.avi	1.5	0.9	0.2	2.6	2.6	435	16.5	0	806891	66.2	233.1	60.8	243.1	N5	3-2
	F9_spont_day14_N5add_3-2.avi	0.3	0.6	0	1.2	1.1	432.2	13	0	811146	127.2	420.6	95.4	396.1	N5	3-2
