# Supplementary material for: Tapered Pillar Design for High‐Precision Force Readout in Miniaturized Engineered Heart Tissues From Human Pluripotent Stem Cells
Source: Adv Healthc Mater. 2025 Aug 30;14(31):e01664. doi: 10.1002/adhm.202501664 (PMC12683227; doi:10.1002/adhm.202501664)
Supplement: Supplementary file 4 — Supplemental Data [file ADHM-14-0-s007.zip › Ntot_day 14_80.xlsx]

## Sheet: Summary
	ForceTracker: Versatile tool for force assessment in 3D OoC platforms
	University of Twente | TU Delft | LUMC
	Analysis of Contractile Force
	Summary Results
			Distance (µm)		Velocity (µm/s)		Force (µN)			Tissue area (mm^2)	Contraction time(ms)		Relaxation time(ms)
	File	Frequency (Hz)	Max Distance	Min Distance	Contraction Velocity	Relaxation Velocity	Initial Load	Force	Force per surface area (µN/mm^2)		TC 10 %	TC 90 %	TR 10 %	TR 90 %
	B6_PDMS_1Hz_day 14_N5.avi	1	1.1	0.1	2	2	814.8	29.4	0	729489	102.5	396.3	101.3	396.3	N5	PDMS
	B6_PDMS_2Hz_day 14_N5.avi	2	0.4	0.1	1.3	1.3	826	9.8	0	727707	50.5	198.4	50.5	197.9	N5	PDMS
	B6_PDMS_spont_day 14_N5.avi	0.2	1.2	0.1	2	2	825.4	33.3	0	729656	145	455	110	430	N5	PDMS
	B7_1Hz_day 14_ N3_PDMS.avi	1	0.5	0.1	1	1	830.2	14.4	0	656447	102.2	396.7	98.9	392.2	N3	PDMS
	B7_2Hz_day 14_ N3_PDMS.avi	2	0.6	0.1	2.1	2.1	833.6	15.5	0	655467	50.5	199.5	50.5	200.5	N3	PDMS
	B7_spont_day 14_ N3_PDMS.avi	0.2	0.5	0	1	1	826.5	14.6	0	657524	115	395	95	380	N3	PDMS
	B8_1Hz_day 14_ N3_PDMS.avi	1	0.3	0	0.5	0.5	1004.1	7.4	0	723040	105.6	398.9	100	393.3	N3	PDMS
	B8_2Hz_day 14_ N3_PDMS.avi	2	0.4	0	1.5	1.5	1004.5	10.9	0	722280	51.6	199.5	50.5	198.9	N3	PDMS
	B8_PDMS_1Hz_day 14_N5.avi	1	1	0	1.9	1.9	866.9	28.7	0	715810	100	397.8	101.1	402.2	N5	PDMS
	B8_PDMS_2Hz_day 14_N5.avi	2	0.6	0	2.1	2.1	869.5	15.7	0	715432	50	199.5	51.1	198.9	N5	PDMS
	B8_PDMS_spont_day 14_N5.avi	0.3	1.1	0	1.9	1.9	870	31.1	0	716445	130	445	100	415	N5	PDMS
	B8_spont_day 14_ N3_PDMS.avi		0.4	0	0.8	0.9	1010.2	11.8	0	723340	110	380	90	360	N3	PDMS
	B9_1Hz_day 14_ N3_PDMS.avi	1	0.5	0	0.9	0.9	847.9	13.3	0	665369	107.8	400	96.7	392.2	N3	PDMS
	B9_2Hz_day 14_ N3_PDMS.avi	2	0.3	0	0.9	0.9	852	7	0	664796	51.1	199.4	50.6	197.8	N3	PDMS
	B9_spont_day 14_ N3_PDMS.avi	0.2	0.5	0	0.8	0.9	854.6	12.2	0	665475	115	395	90	385	N3	PDMS
	C2_1Hz_day 14_ N4_PDMS.avi	1	1	0	1.9	1.9	782.9	28.8	0	511459	105.6	398.9	100	394.4	N4	PDMS
	C2_2Hz_day 14_ N4_PDMS.avi	2	0.9	0	3.2	3.3	788.7	24.1	0	511008	51.1	200	50.5	198.9	N4	PDMS
	C2_spont_day 14_ N4_PDMS.avi	0.3	1	0	2	2	783.7	29.8	0	511810	120	410	95	380	N4	PDMS
	C4_1Hz_day 14_ N4_PDMS.avi	1	1.6	0.1	3	3	871.3	44.3	0	586331	104.4	401.1	98.9	396.7	N4	PDMS
	C4_2Hz_day 14_ N4_PDMS.avi	2	1.6	0	6.4	6.4	879.6	47.4	0	584855	56.8	199.5	54.7	198.4	N4	PDMS
	C4_spont_day 14_ N4_PDMS.avi	0.3	1.2	0	2.3	2.3	881.3	35.5	0	587501	123.3	413.3	90	383.3	N4	PDMS
	C6_1Hz_day 14_ N4_PDMS.avi	1	1	0	2	2	831.4	30	0	679129	101.2	401.2	100	395	N4	PDMS
	C6_2Hz_day 14_ N4_PDMS.avi	2	1.2	0	4.6	4.6	833.8	34	0	677233	51.6	195.8	50.5	195.3	N4	PDMS
	C6_spont_day 14_ N4_PDMS.avi	0.4	0.8	0.1	1.4	1.4	835.2	21.6	0	679650	120	406.7	93.3	373.3	N4	PDMS
	D4_4-1_1Hz_day 14_N5.avi	1	1	0	1.9	2	494.5	25.7	0	758958	104.4	403.3	100	395.6	N5	4-1
	D4_4-1_2Hz_day 14_N5.avi	2	0.7	0.1	2.6	2.6	499.2	17	0	757758	53.2	196.3	53.7	197.4	N5	4-1
	D4_4-1_spont_day 14_N5.avi	0.2	1.1	0	2	2.1	492.6	28.6	0	759409	130	430	100	405	N5	4-1
	D6_1Hz_day 14_ N3_4-1.avi	1	0.8	0.1	1.5	1.5	532.2	19.3	0	642796	103.7	401.2	100	392.5	N3	4-1
	D6_2Hz_day 14_ N3_4-1.avi	2	1.2	0	4.7	4.6	540.1	31	0	640529	51.1	197.4	52.1	198.4	N3	4-1
	D6_spont_day 14_ N3_4-1.avi	0.2	0.7	0	1.3	1.4	529.7	16.6	0	643921	115	395	90	375	N3	4-1
	D8_1Hz_day 14_ N3_4-1.avi	1	0.2	0	0.3	0.3	619	4.5	0	677784	107.8	406.7	97.8	386.7	N3	4-1
	D8_2Hz_day 14_ N3_4-1.avi	1.8	0.1	0	0.4	0.4	619.7	2.3	0	677458	52	199.3	52	200.7	N3	4-1
	D8_4-1_1Hz_day 14_N5.avi	1	0.4	0	0.7	0.7	447.6	8.9	0	620484	103.3	397.8	100	392.2	N5	4-1
	D8_4-1_2Hz_day 14_N5.avi	2	0.3	0	1.1	1.1	443.3	7.3	0	619771	51.6	199.5	49.5	198.9	N5	4-1
	D8_4-1_spont_day 14_N5.avi		0.3	0	0.7	0.7	449.9	8.5	0	620618	110	400	100	390	N5	4-1
	D8_spont_day 14_ N3_4-1.avi		0.2	0	0.4	0.4	619.2	5.7	0	678249	120	400	90	390	N3	4-1
	D9_1Hz_day 14_ N3_4-1.avi	1	0.2	0	0.5	0.5	558.4	6.2	0	604850	106.2	402.5	98.8	395	N3	4-1
	D9_2Hz_day 14_ N3_4-1.avi	2	0.2	0	0.7	0.7	555.1	4.8	0	604162	51.1	197.4	50.5	198.9	N3	4-1
	D9_4-1_1Hz_day 14_N5.avi	1	0.4	0	0.8	0.8	402.5	10.2	0	681577	103.3	395.6	102.2	395.6	N5	4-1
	D9_4-1_2Hz_day 14_N5.avi	2	0.4	0	1.4	1.4	403.7	9.4	0	681296	51.1	197.8	53.3	199.4	N5	4-1
	D9_4-1_spont_day 14_N5.avi		0.4	0	0.8	0.8	404.7	11.1	0	681655	120	410	100	390	N5	4-1
	D9_spont_day 14_ N3_4-1.avi		0.3	0	0.5	0.5	551.7	7.1	0	605340	130	420	90	380	N3	4-1
	E2_1Hz_day 14_ N4_4-1.avi	1	1.6	0.1	3.1	3.1	464.5	40.6	0	579589	107.8	402.2	98.9	394.4	N4	4-1
	E2_2Hz_day 14_ N4_4-1.avi	2	1.4	0.1	5.4	5.4	468.5	35.4	0	578272	50	200	50.6	198.9	N4	4-1
	E2_spont_day 14_ N4_4-1.avi	0.4	1.8	0	3.5	3.5	463.1	46.7	0	580260	123.3	406.7	90	376.7	N4	4-1
	E3_1Hz_day 14_ N4_4-1.avi	1	1.1	0.1	2.2	2.1	465.3	28.5	0	618909	102.5	400	101.3	393.7	N4	4-1
	E3_2Hz_day 14_ N4_4-1.avi	2	1.1	0	4.2	4.3	472.6	27.9	0	617405	54.2	199.5	53.7	199.5	N4	4-1
	E3_spont_day 14_ N4_4-1.avi	0.3	1.4	0	2.8	2.9	458.9	37.4	0	620984	120	403.3	90	376.7	N4	4-1
	E4_1Hz_day 14_ N4_4-1.avi	1	0.2	0	0.3	0.3	481.4	3.7	0	610982	105	398.8	102.5	398.8	N4	4-1
	E4_2Hz_day 14_ N4_4-1.avi	2	0.2	0	0.8	0.8	480.9	5.4	0	610737	50	197.9	52.1	199.5	N4	4-1
	E4_spont_day 14_ N4_4-1.avi	0.2	0.2	0	0.3	0.3	483.4	4	0	611177	115	395	95	375	N4	4-1
	E6_2-1_1Hz_day 14_N5.avi	1	0.8	0	1.6	1.6	477.7	17.5	0	753759	102.5	397.5	100	397.5	N5	2-1
	E6_2-1_2Hz_day 14_N5.avi	2	0.7	0	2.7	2.7	477.3	14.8	0	752765	52.6	197.9	52.6	197.9	N5	2-1
	E6_2-1_spont_day 14_N5.avi	0.3	0.8	0	1.5	1.5	484.2	16.5	0	754196	125	415	90	380	N5	2-1
	E8_2-1_1Hz_day 14_N5.avi	1	0.5	0	1	1	473.7	11.1	0	698567	103.3	396.7	100	395.6	N5	2-1
	E8_2-1_2Hz_day 14_N5.avi	1.8	0.5	0	1.7	1.7	473.4	9.5	0	697935	51.9	203.1	50	195.6	N5	2-1
	E8_2-1_spont_day 14_N5.avi	0.2	0.4	0	0.9	0.8	477	9.6	0	698297	120	405	90	375	N5	2-1
	F10_1Hz_day 14_ N3_2-1.avi	1	0.8	0	1.6	1.6	431.5	18	0	751406	104.4	398.9	98.9	392.2	N3	2-1
	F10_2Hz_day 14_ N3_2-1.avi	2	1	0	3.7	3.6	432	20.1	0	749994	50	200	50	201.1	N3	2-1
	F10_spont_day 14_ N3_2-1.avi	0.2	0.8	0	1.5	1.6	434.8	16.5	0	751514	110	390	95	375	N3	2-1
	F11_1Hz_day 14_ N3_2-1.avi	1	1.2	0	2.4	2.4	449	26.8	0	685785	103.7	398.7	100	400	N3	2-1
	F11_2Hz_day 14_ N3_2-1.avi	2	1.4	0	5.3	5.4	454.2	29.6	0	684860	51.1	201.6	51.1	198.9	N3	2-1
	F11_spont_day 14_ N3_2-1.avi	0.2	1	0	2	2	451.1	21.5	0	686523	115	395	90	370	N3	2-1
	F8_1Hz_day 14_ N3_2-1.avi	1	1	0	1.9	1.9	384.2	20.5	0	729012	105.6	398.9	100	393.3	N3	2-1
	F8_2Hz_day 14_ N3_2-1.avi	2	1	0	4	4	357.8	21.9	0	732287	50.5	199.5	50.5	199.5	N3	2-1
	F8_spont_day 14_ N3_2-1.avi	0.1	0.7	0.1	1.3	1.4	387.1	12.7	0	729396	110	370	95	370	N3	2-1
	G2_1Hz_day 14_ N4_2-1.avi	1	0.8	0	1.6	1.6	459.2	17.4	0	628983	106.7	398.9	101.1	394.4	N4	2-1
	G2_2Hz_day 14_ N4_2-1.avi	2	0.6	0.1	2	1.9	464.3	11	0	629226	51.6	195.8	54.7	198.9	N4	2-1
	G2_spont_day 14_ N4_2-1.avi	0.5	0.6	0	1.3	1.3	460.5	13.2	0	628972	112.5	390	92.5	370	N4	2-1
	G5_1Hz_day 14_ N4_2-1.avi	1	0.6	0.1	1	1	575.2	10.6	0	604531	103.7	400	101.2	398.7	N4	2-1
	G5_2Hz_day 14_ N4_2-1.avi	2	1	0	3.7	3.7	566.8	20.4	0	603448	55	196.1	53.9	196.7	N4	2-1
	G5_spont_day 14_ N4_2-1.avi	0.5	0.6	0	1.2	1.2	579.5	12.2	0	605411	115	387.5	90	367.5	N4	2-1
	G6_1Hz_day 14_ N4_2-1.avi	1	3.3	0.1	6.4	6.5	573.6	71.2	0	627208	107.8	401.1	101.1	393.3	N4	2-1
	G6_2Hz_day 14_ N4_2-1.avi	2	3.2	0	12.8	12.8	582.7	70.7	0	624618	50	200	50	199.4	N4	2-1
	G6_spont_day 14_ N4_2-1.avi	0.5	3.4	0.2	6.2	6.2	575.3	69.2	0	627124	126	416	96	386	N4	2-1
