# Supplementary material for: Tapered Pillar Design for High‐Precision Force Readout in Miniaturized Engineered Heart Tissues From Human Pluripotent Stem Cells
Source: Adv Healthc Mater. 2025 Aug 30;14(31):e01664. doi: 10.1002/adhm.202501664 (PMC12683227; doi:10.1002/adhm.202501664)
Supplement: Supplementary file 4 — Supplemental Data [file ADHM-14-0-s007.zip › Ntot_day 14_90.xlsx]

## Sheet: Summary
	ForceTracker: Versatile tool for force assessment in 3D OoC platforms
	University of Twente | TU Delft | LUMC
	Analysis of Contractile Force
	Summary Results
			Distance (µm)		Velocity (µm/s)		Force (µN)			Tissue area (mm^2)	Contraction time(ms)		Relaxation time(ms)
	File	Frequency (Hz)	Max Distance	Min Distance	Contraction Velocity	Relaxation Velocity	Initial Load	Force	Force per surface area (µN/mm^2)		TC 10 %	TC 90 %	TR 10 %	TR 90 %
	G8_PDMS_1Hz_day 14_N5.avi	1	6	0.3	8.35714	8.14286	237.7	57.1	0	628588	103.3	392.2	103.3	400	N5	PDMS			11.7	11.4
	G8_PDMS_2Hz_day14_N5.avi	2	7.4	0.6	19.3571	19.2857	253.4	67.6	0	627449	51.1	198.3	51.1	197.8	N5	PDMS			27.1	27
	G8_PDMS_spont_day 14_ N5.avi	0.4	6	0	8.71429	8.71429	233	59.9	0	628936	120	400	93.3	373.3	N5	PDMS			12.2	12.2
