# Supplementary material for: Tapered Pillar Design for High‐Precision Force Readout in Miniaturized Engineered Heart Tissues From Human Pluripotent Stem Cells
Source: Adv Healthc Mater. 2025 Aug 30;14(31):e01664. doi: 10.1002/adhm.202501664 (PMC12683227; doi:10.1002/adhm.202501664)
Supplement: Supplementary file 4 — Supplemental Data [file ADHM-14-0-s007.zip › Ntot_day 7_75.xlsx]

## Sheet: Summary
	ForceTracker: Versatile tool for force assessment in 3D OoC platforms
	University of Twente | TU Delft | LUMC
	Analysis of Contractile Force
	Summary Results
			Distance (µm)		Velocity (µm/s)		Force (µN)			Tissue area (mm^2)	Contraction time(ms)		Relaxation time(ms)
	File	Frequency (Hz)	Max Distance	Min Distance	Contraction Velocity	Relaxation Velocity	Initial Load	Force	Force per surface area (µN/mm^2)		TC 10 %	TC 90 %	TR 10 %	TR 90 %	Repetition	Type
	C10_4-1_1Hz_day 7_N5.avi	1	5.3	0.2	10.3	10.3	468.9	149.9	0	639382	102.5	398.8	100	397.5	N5	4-1
	C10_4-1_2Hz_day 7_N5.avi	2	5	0.1	19.4	19.5	507.3	140.8	0	635528	50.6	198.9	50	197.2	N5	4-1
	C10_4-1_spont_day 7_N5.avi	0.4	4.9	0	9.5	9.4	481.3	139.8	0	642384	122.5	420	100	390	N5	4-1
	C11_1Hz_day 7_ N4_4-1.avi	1	2.3	0	4.5	4.5	586	64.5	0	469081	105.6	400	101.1	394.4	N4	4-1
	C11_2Hz_day 7_ N4_4-1.avi	2	2.4	0	9.4	9.4	596	67.8	0	466981	50	200	50.6	199.4	N4	4-1
	C11_4-1_1Hz_day 7_N5.avi	1	4.6	0.1	9	9	697.9	131.3	0	613239	102.5	401.2	101.2	395	N5	4-1
	C11_4-1_2Hz_day 7_N5.avi	2	4.4	0.2	16.7	16.8	720.5	121	0	611139	53.2	199.5	51.6	198.9	N5	4-1
	C11_4-1_spont_day 7_N5.avi	0.5	4.4	0	8.7	8.7	710.4	125.7	0	614261	122	408	92	376	N4	4-1
	C11_spont_day 7_ N4_4-1.avi	0.8	2.1	0.1	4.1	4.1	594.1	58.4	0	469980	126.7	401.7	88.3	361.7	N4	4-1
	C9_1Hz_day 7_ N4_4-1.avi	1	2.5	0.1	4.8	4.8	484.1	69.4	0	561380	105	401.2	100	396.2	N4	4-1
	C9_2Hz_day 7_ N4_4-1.avi	2	2.9	0.1	11.3	11.5	493.9	82.6	0	559261	52.1	200.5	51.6	198.9	N4	4-1
	C9_spont_day 7_ N4_4-1.avi	0.7	2.1	0	4.3	4.3	491.6	58.1	0	561862	105	375	90	358.3	N4	4-1
	D11_1Hz_day 7_ N4_4-1.avi	1	1.4	0	2.7	2.8	556.3	39.6	0	463709	108.9	402.2	98.9	393.3	N4	4-1
	D11_2Hz_day 7_ N4_4-1.avi	2	1.7	0.1	6.6	6.6	558.5	47.6	0	462650	50.5	198.4	50.5	200	N4	4-1
	D11_4-1_1Hz_day 7_N5.avi	1	5	0.1	9.8	9.9	592.7	141.9	0	576535	108.9	401.1	100	396.7	N5	4-1
	D11_4-1_2Hz_day 7_N5.avi	2	4.5	0.1	17.9	17.9	624	129.4	0	574630	50	197.2	50.6	195.6	N5	4-1
	D11_4-1_spont_day 7_N5.avi	0.5	4.6	0.1	9	9	604.7	129.9	0	577164	120	407.5	92.5	380	N5	4-1
	D11_spont_day 7_ N4_4-1.avi	0.6	1.3	0	2.6	2.7	560.9	36.7	0	464263	110	388	92	372	N4	4-1
	D3_4-1_1Hz_day 7_N5.avi	1	8.3	0.1	16.4	16.3	581.8	236.9	0	675295	101.1	397.8	98.9	394.4	N5	4-1
	D3_4-1_2Hz_day 7_N5.avi	2	6.6	0.2	26	25.9	645	187.2	0	672468	50.5	198.9	50.5	199.5	N5	4-1
	D3_4-1_spont_day 7_N5.avi	0.4	8.4	0.1	15.3	15.3	591.6	240.8	0	676735	137.5	445	100	407.5	N5	4-1
	D4_4-1_1Hz_day 7_N5.avi	1	7.2	0.1	14.2	13.8	357.9	205.2	0	650179	108.9	398.9	100	402.2	N5	4-1
	D4_4-1_2Hz_day 7_N5.avi	2	6.1	0.3	23.6	23.5	408.2	170.2	0	647673	52.6	195.8	51.6	195.8	N5	4-1
	D4_4-1_spont__day 7_N5.avi	0.4	7.1	0.1	13.3	13.2	378.4	203.9	0	650778	130	430	97.5	397.5	N5	4-1
	D5_4-1_1Hz_day 7_N5.avi	1	6.1	0.1	12.1	12.1	604.9	174.9	0	599749	100	400	100	393.7	N5	4-1
	D5_4-1_2Hz_day 7_N5.avi	2	6.2	0.1	24.2	24.3	648.5	174.9	0	593246	53.7	200	52.6	199.5	N5	4-1
	D5_4-1_spont_day 7_N5.avi	0.5	5.9	0.1	11.1	11.2	614.1	168.5	0	600804	128	424	94	388	N5	4-1
	D7_1Hz_day 7_ N3_4-1.avi	1	6	0.1	11.9	11.6	598.7	171.9	0	610732	104.4	394.4	101.1	396.7	N3	4-1
	D7_2Hz_day 7_ N3_4-1.avi	2	4.9	0.1	19.1	18.9	648.2	137	0	609112	49.8	198.5	50.3	199.5	N3	4-1
	D7_spont_day 7_ N3_4-1.avi	0.4	5.8	0.1	11.1	10.8	609.8	166.3	0	611220	127.5	425	100	392.5	N3	4-1
	D8_1Hz_day 7_ N3_4-1.avi	1	5.3	0.1	10.5	10.5	591.7	151.3	0	592754	105.6	398.9	101.1	397.8	N3	4-1
	D8_2Hz_day 7_ N3_4-1.avi	2	4.5	0.4	16.4	16.4	630.6	118.8	0	590715	52.8	197.8	53.9	198.3	N3	4-1
	D8_4-1_1Hz_day 7_N5.avi	1	3.3	0	6.5	6.6	839.3	94.6	0	540992	110	402.2	100	395.6	N3	4-1
	D8_4-1_2Hz_day 7_N5.avi	2	3.5	0.1	13.8	13.6	855.7	99.8	0	538673	50	198.9	50	199.5	N3	4-1
	D8_4-1_spont_day 7_N5.avi	0.5	3.4	0.1	6.9	6.8	811	95.6	0	543117	115	390	92.5	372.5	N3	4-1
	D8_spont_day 7_ N3_4-1.avi	0.5	4.9	0	9.4	9.3	605.6	141.1	0	593001	130	425	95	392.5	N3	4-1
	D9_1Hz_day 7_ N3_4-1.avi	1	3.1	0	6.2	6.1	636.5	88.8	0	591648	103.3	396.7	101.1	392.2	N3	4-1
	D9_2Hz_day 7_ N3_4-1.avi	2	2.2	0.1	8.5	8.5	667.7	61.6	0	590114	52.1	197.9	51.1	194.7	N3	4-1
	D9_spont_day 7_ N3_4-1.avi	0.5	2.9	0	5.7	5.7	643.9	83.7	0	592252	122.5	412.5	95	385	N3	4-1
	B5_1Hz_day 7_ N3_PDMS.avi	1	3.4	0	6.7	6.7	959.2	109.8	0	534061	101.2	400	100	397.5	N3	PDMS
	B5_2Hz_day 7_ N3_PDMS.avi	2	3.1	0.2	11.4	11.4	983	93.1	0	531482	51.7	200	50.6	200	N3	PDMS
	B5_spont_day 7_ N3_PDMS.avi	0.5	3.2	0.1	6.2	6.1	969.3	104.3	0	534665	127.5	420	92.5	387.5	N3	PDMS
	B6_1Hz_day 7_ N3_PDMS.avi	1	3.3	0	6.7	6.6	1026.9	108.1	0	515367	102.2	397.8	101.1	393.3	N3	PDMS
	B6_2Hz_day 7_ N3_PDMS.avi	2	2.9	0.3	10.3	10.3	1049.1	83.6	0	514300	50.6	199.4	50.6	198.3	N3	PDMS
	B6_spont_day 7_ N3_PDMS.avi	0.5	3.4	0.3	5.9	5.8	1027.2	101.7	0	516155	127.5	427.5	92.5	395	N3	PDMS
	B9_1Hz_day 7_ N3_PDMS.avi	1	2.5	0.1	4.9	5	831.1	79.7	0	586415	101.1	398.9	98.9	392.2	N3	PDMS
	B9_2Hz_day 7_ N3_PDMS.avi	2	1.9	0	7.6	7.6	848.9	61.9	0	584653	52.2	198.3	51.7	198.3	N3	PDMS
	B9_spont_day 7_ N3_PDMS.avi	0.5	3	0.2	5.2	5	827.7	91.5	0	587075	135	442.5	97.5	402.5	N3	PDMS
	C2_PDMS_1Hz_day 7_N5.avi	1	3	0.1	5.8	5.9	1041.2	95.2	0	541886	103.3	401.1	101.1	396.7	N5	PDMS
	C2_PDMS_2Hz_day 7_N5.avi	2	2.1	0.1	8	8	1069.3	64.9	0	540099	50.5	198.9	50.5	198.9	N5	PDMS
	C2_PDMS_spont_day 7_N5.avi	0.5	3.7	0	7	7	1037	120.3	0	542468	127.5	430	95	397.5	N5	PDMS
	C3_1Hz_day 7_ N4_PDMS.avi	1	1.9	0	3.7	3.7	924.6	60.9	0	532184	103.7	400	100	397.5	N4	PDMS
	C3_2Hz_day 7_ N4_PDMS.avi	2	2	0.1	7.8	7.8	934.8	63.7	0	529942	53.7	198.4	53.2	197.9	N4	PDMS
	C3_spont_day 7_ N4_PDMS.avi	0.7	1.8	0.1	3.6	3.7	930.7	54.7	0	533190	106.7	375	90	358.3	N4	PDMS
	C5_1Hz_day 7_ N4_PDMS.avi	1	2	0.1	3.8	3.8	923.7	62.8	0	473974	103.8	401.3	100	396.2	N4	PDMS
	C5_2Hz_day 7_ N4_PDMS.avi	2	1.8	0.1	6.7	6.7	943.6	54.6	0	472470	50.5	197.9	50.5	197.4	N4	PDMS
	C5_spont_day 7_ N4_PDMS.avi	0.6	1.8	0.2	3.3	3.2	928.7	52	0	474695	115	395	90	365	N4	PDMS
	C6_1Hz_day 7_ N4_PDMS.avi	1	1.9	0.1	3.7	3.7	947	60.3	0	442322	108.9	402.2	98.9	393.3	N4	PDMS
	C6_2Hz_day 7_ N4_PDMS.avi	2	1.7	0.1	6.5	6.6	964.8	53.5	0	441174	53.7	200.5	52.1	198.4	N4	PDMS
	C6_spont_day 7_ N4_PDMS.avi	0.6	1.8	0	3.6	3.6	949.5	56.8	0	442789	111.7	390	93.3	373.3	N4	PDMS
	E10_2-1_2Hz_day 7_N5.avi	2	5.4	0.1	21.2	21.2	532.6	128.2	0	559912	52.6	199.5	53.2	198.9	N5	2-1
	E10_2-1_spont_day 7_N5.avi	0.5	5	0	10	10	517.4	120.9	0	565605	117.5	405	92.5	382.5	N5	2-1
	E11_2-1_1Hz_day 7_N5.avi	1	4.2	0.1	8.3	8.3	411	100.1	0	604260	107.8	401.1	100	396.7	N5	2-1
	E11_2-1_2Hz_day 7_N5.avi	2	4.4	0.1	17.2	17.2	429.3	103.9	0	602058	50	198.9	50.5	198.9	N5	2-1
	E11_2-1_spont_day 7_N5.avi	0.5	3.8	0.1	7.4	7.4	419.8	91	0	605235	128	416	96	384	N5	2-1
	E2_2-1_1Hz_day 7_N5.avi	1	8.6	0.1	17	17	660.6	206.4	0	565529	108.7	401.2	102.5	398.7	N5	2-1
	E2_2-1_2Hz_day 7_N5.avi	2	7.3	0.1	28.9	29	712.8	175.3	0	564059	50	200	50	199.4	N5	2-1
	E2_2-1_spont_day 7_N5.avi	0.6	8.5	0.1	15.9	15.7	667.4	204.6	0	566329	130	432	98	398	N5	2-1
	E5_1Hz_day 7_ N3_2-1.avi	1	5.2	0.1	10.2	10.1	501.2	123.9	0	481554	102.2	397.8	98.9	395.6	N3	2-1
	E5_2Hz_day 7_ N3_2-1.avi	2	5.5	0.2	21.3	21.2	523.2	128.4	0	476327	50	198.4	50	199.5	N3	2-1
	E5_spont_day 7_ N3_2-1.avi	0.5	4.9	0	9.4	9.3	508.5	119.4	0	481921	132.5	432.5	97.5	397.5	N3	2-1
	E6_1Hz_day 7_N3_2-1.avi	1	4.9	0.1	9.8	9.6	470.1	118.8	0	526283	107.8	400	100	400	N3	2-1
	E6_2Hz_day 7_ N3_2-1.avi	2	4.6	0.1	17.8	17.9	501.3	108.1	0	524587	52.8	198.9	52.8	198.3	N3	2-1
	E6_spont_day 7_ N3_2-1.avi	0.5	4.3	0	8.5	8.5	476.5	104.7	0	527720	122.5	412.5	95	387.5	N3	2-1
	E7_2-1_1Hz_day 7_N5.avi	1	8	0.1	15.9	15.8	480.9	192	0	637993	106.3	397.5	103.8	397.5	N5	2-1
	E7_2-1_2Hz_day 7_N5.avi	2	6.8	0.1	26.6	26.6	529.6	161.4	0	634534	51.1	200.5	51.6	200	N5	2-1
	E7_2-1_spont_day 7_N5.avi	0.4	7.7	0.1	15	15	498.7	186.6	0	639541	122.5	412.5	90	380	N5	2-1
	E8_1Hz_day 7_ N3_2-1.avi	1	6.6	0.1	13	12.9	671.6	156.9	0	620746	108.9	398.9	105.6	396.7	N3	2-1
	E8_2Hz_day 7_ N3_2-1.avi	2	7.1	1.4	23.1	23	698.7	139.5	0	620682	51.1	197.4	51.1	198.4	N3	2-1
	E8_spont_day 7_ N3_2-1.avi	0.5	6.3	0	12.2	11.9	684.3	151.3	0	621044	120	420	100	392.5	N3	2-1
	E9_2-1_1Hz_day 7_N5.avi	1	4.8	0.1	9.5	9.5	508.4	114.7	0	552850	101.2	400	100	397.5	N5	2-1
	E9_2-1_2Hz_day 7_N5.avi	2	4.6	0.1	18.2	18	532.6	110.2	0	550695	49.5	198.9	50	200	N5	2-1
	E9_2-1_spont_day 7_N5.avi	0.5	3.9	0.1	7.5	7.6	523	93.8	0	554167	128	418	92	382	N5	2-1
	F2_1Hz_day 7_ N4_2-1.avi	1	2.4	0	4.8	4.8	589.7	58.8	0	472367	105.6	401.1	100	395.6	N4	2-1
	F2_2-1_1Hz_day 7_N5.avi	1	7.2	0.1	14.1	14.1	519.5	171.7	0	584697	108.8	401.3	103.8	398.8	N5	2-1
	F2_2-1_2Hz_day 7_N5.avi	2	6.5	0.1	25.5	25.6	559.8	154.7	0	581960	51.1	200	50	199.4	N5	2-1
	F2_2-1_spont_day 7_N5.avi	0.6	7	0	13.6	13.8	532.3	168.7	0	585711	120	412	94	388	N5	2-1
	F2_2Hz_day 7_ N4_2-1.avi	2	2.9	0.1	11.4	11.4	596.3	68.7	0	471219	50	199.5	50	199.5	N4	2-1
	F2_spont_day 7_ N4_2-1.avi	0.5	2.1	0.1	3.9	3.9	596	47.9	0	472929	122	412	92	380	N4	2-1
	F3_1Hz_day 7_ N4_2-1.avi	1	2.7	0	5.3	5.1	514.4	64.1	0	518146	103.3	396.7	101.1	397.8	N4	2-1
	F3_2-1_1Hz_day 7_N5.avi	1	5.9	0.1	11.6	11.8	489.1	141.2	0	643248	103.3	400	101.1	391.1	N5	2-1
	F3_2-1_2Hz_day 7_N5.avi	2	5.8	0.1	22.9	22.8	517.3	138.3	0	641538	52.1	195.8	52.6	197.4	N5	2-1
	F3_2-1_spont_day 7_N5.avi	0.6	6.3	0.5	11.2	11.2	488.8	141.3	0	644512	127.5	425	95	395	N5	2-1
	F3_2Hz_day 7_ N4_2-1.avi	2	3	0.1	11.5	11.5	524.7	69.7	0	516790	51.6	199.5	51.6	198.9	N4	2-1
	F3_spont_day 7_ N4_2-1.avi	0.5	2.5	0	5	5	517.1	60.3	0	518814	120	406	94	378	N4	2-1
	F4_1Hz_day 7_ N4_2-1.avi	1	3.3	0.1	6.5	6.6	557.3	78.5	0	565836	105.6	400	101.1	393.3	N4	2-1
	F4_2Hz_day 7_ N4_2-1.avi	2	3.7	0.1	14.3	14.2	571.6	86.6	0	563580	51.1	196.8	51.1	197.9	N4	2-1
	F4_spont_day 7_ N4_2-1.avi	0.6	2.9	0.1	5.6	5.6	564.5	67.4	0	566888	113.3	400	95	380	N4	2-1
	F10_1Hz_day 7_ N3_3-2.avi	1	5.6	0.1	10.9	11.1	471.8	118.7	0	518029	106.7	402.2	100	391.1	N3	3-2
	F10_1Hz_day 7_ N4_3-2.avi	1	3	0	6	6	518.2	65.1	0	532454	102.2	396.7	101.1	391.1	N4	3-2
	F10_2Hz_day 7_ N3_3-2.avi	2	4.3	0.1	16.9	16.8	507.8	91.6	0	516698	50.5	199.5	50	200	N3	3-2
	F10_2Hz_day 7_ N4_3-2.avi	2	3.4	0	13.4	13.4	526.3	72.5	0	530580	50	199.4	50	199.4	N4	3-2
	F10_spont_day 7_ N3_3-2.avi	0.6	5	0.1	9	9	483.5	106.4	0	518817	130	442	100	412	N3	3-2
	F10_spont_day 7_ N4_3-2.avi	0.5	2.6	0.1	4.9	4.9	524	54.1	0	532995	122	414	94	386	N4	3-2
	F11_1Hz_day 7_ N4_3-2.avi	1	1.2	0	2.3	2.4	517.1	25.5	0	506416	107.8	403.3	97.8	392.2	N4	3-2
	F11_2Hz_day 7_ N4_3-2.avi	2	1.6	0	6.1	6.2	521.3	33.3	0	503991	50.5	200	50.5	197.9	N4	3-2
	F11_3-2_1Hz_day 7_N5.avi	1	5.6	0.1	11	11.1	522.2	119.3	0	610398	103.3	400	98.9	391.1	N5	3-2
	F11_3-2_2Hz_day 7_N5.avi	2	5.3	0.1	21	20.9	545.7	113.8	0	608424	52.1	198.9	52.1	198.9	N5	3-2
	F11_3-2_spont_day 7_N5.avi	0.7	5.9	0.4	11.8	11.5	524.9	119.9	0	610752	110	380	92	370	N5	3-2
	F11_spont_day 7_ N4_3-2.avi	0.6	1.1	0	2.2	2.2	517.7	22.8	0	506645	111.7	383.3	91.7	366.7	N4	3-2
	F7_1Hz_day 7_ N4_3-2.avi	1	2.3	0.1	4.4	4.3	486	47.5	0	518126	103.7	401.2	98.7	392.5	N4	3-2
	F7_2Hz_day 7_ N4_3-2.avi	2	2.4	0.1	9.3	9.3	495.9	50.4	0	515952	50.5	198.9	50	199.5	N4	3-2
	F7_spont_day 7_ N4_3-2.avi	0.6	1.9	0	3.8	3.8	493.5	41.6	0	516935	120	410	90	380	N4	3-2
	G3_3-2_1Hz_day 7_N5.avi	1	5.9	0	11.7	11.7	464.3	127.2	0	558868	100	400	100	395	N5	3-2
	G3_3-2_2Hz_day 7_N5.avi	2	4.4	0.1	17.1	17	506.5	92.3	0	555596	50.5	197.4	50	198.9	N5	3-2
	G3_3-2_spont_day 7_N5.avi	0.5	5.7	0	10.5	10.4	472.6	122.5	0	560305	137.5	445	97.5	407.5	N5	3-2
	G7_1Hz_day 7_ N3_3-2.avi	1	5.7	0	11.3	11.2	533.2	119.4	0	587805	105.6	397.8	103.3	397.8	N3	3-2
	G7_2Hz_day 7_ N3_3-2.avi	2	4.9	0.1	19.2	19.3	561.9	103	0	586324	50.5	199.5	50	198.9	N3	3-2
	G7_spont_day 7_ N3_3-2.avi	0.6	5.7	0.4	10	10	535.4	112.1	0	588535	124	424	96	396	N3	3-2
	G9_1Hz_day 7_ N3_3-2.avi	1	4.9	0.1	9.7	9.8	561.9	105.2	0	549589	105.6	401.1	100	392.2	N3	3-2
	G9_2Hz_day 7_ N3_3-2.avi	2	4.1	0.1	16.2	16	593.3	87.4	0	548013	50	198.4	51.1	199.5	N3	3-2
	G9_spont_day 7_ N3_3-2.avi	0.6	3.7	0	7.4	7.4	578	80.2	0	551068	113.3	405	95	386.7	N3	3-2
	C3-1Hz_day7_N5add_PDMS.avi	1	3.7	0.1	7.3	7.1	1059	118.2	0	488140	100	396.7	100	400	N5	PDMS
	C3-2Hz_day7_N5add_PDMS.avi	2	3.6	0.1	14.2	14.1	1092.4	115.3	0	483205	50	198.4	50.5	200	N5	PDMS
	C3-spont_day7_N5add_PDMS.avi	0.3	3.8	0	7	7	1068.3	123.1	0	488967	133.3	440	96.7	403.3	N5	PDMS
	C4-1Hz_day7_N5add_PDMS.avi	1	2.8	0	5.4	5.6	1036.6	89.5	0	465037	105.6	401.1	100	391.1	N5	PDMS
	C4-2Hz_day7_N5add_PDMS.avi	2	2.5	0	9.7	9.6	1069.9	79.3	0	460033	50.5	200	50.5	200.5	N5	PDMS
	C4-spont_day7_N5add_PDMS.avi	0.3	2.6	0	4.8	4.7	1045.1	83.2	0	466349	135	445	100	410	N5	PDMS
	C5-1Hz_day7_N5add_PDMS.avi	1	3.9	0	7.6	7.6	1098	124.2	0	531488	108.7	398.7	108.7	398.7	N5	PDMS
	C5-2Hz_day7_N5add_PDMS.avi	2	3.9	0.1	15.3	15.3	1141.1	124.8	0	526604	52.1	197.4	51.6	197.4	N5	PDMS
	C5-spont_day7_N5add_PDMS.avi	0.3	3.9	0.1	6.8	6.5	1101.3	125.8	0	531271	150	470	110	430	N5	PDMS
