# Supplementary material for: Tapered Pillar Design for High‐Precision Force Readout in Miniaturized Engineered Heart Tissues From Human Pluripotent Stem Cells
Source: Adv Healthc Mater. 2025 Aug 30;14(31):e01664. doi: 10.1002/adhm.202501664 (PMC12683227; doi:10.1002/adhm.202501664)
Supplement: Supplementary file 4 — Supplemental Data [file ADHM-14-0-s007.zip › Ntot_day 7_80.xlsx]

## Sheet: Summary
	ForceTracker: Versatile tool for force assessment in 3D OoC platforms
	University of Twente | TU Delft | LUMC
	Analysis of Contractile Force
	Summary Results
			Distance (µm)		Velocity (µm/s)		Force (µN)			Tissue area (mm^2)	Contraction time(ms)		Relaxation time(ms)
	File	Frequency (Hz)	Max Distance	Min Distance	Contraction Velocity	Relaxation Velocity	Initial Load	Force	Force per surface area (µN/mm^2)		TC 10 %	TC 90 %	TR 10 %	TR 90 %	Repetition	Type
	B6_PDMS_1Hz_day 7_N5.avi	1	4.1	0.1	8	8.1	840.2	118.4	0	665288	104.4	402.2	100	390	N5	PDMS
	B6_PDMS_2Hz_day 7_N5.avi	2	4.1	0	16.2	16.2	860.1	120.1	0	662718	50	199.4	50	199.4	N5	PDMS
	B6_PDMS_spont_day 7_N5.avi	0.6	4	0	8	7.8	848	116.6	0	665990	115	400	95	380	N5	PDMS
	B7_1Hz_day 7_ N3_PDMS.avi	1	2.6	0.1	5	5	781.9	73.3	0	560708	107.8	398.9	101.1	396.7	N3	PDMS
	B7_2Hz_day 7_ N3_PDMS.avi	2	2.5	0.1	9.8	9.8	804.2	72.8	0	558154	53.2	197.9	52.6	197.4	N3	PDMS
	B7_spont_day 7_ N3_PDMS.avi	0.5	2.5	0.1	4.8	4.4	778	70.6	0	561786	117.5	402.5	95	397.5	N3	PDMS
	B8_1Hz_day 7_ N3_PDMS.avi	1	3.6	0.1	7	7	957.6	104.3	0	618192	100	398.8	100	392.5	N3	PDMS
	B8_2Hz_day 7_ N3_PDMS.avi	2	4	0.1	15.6	15.5	983	115.4	0	615850	50.5	193.7	50.5	192.6	N3	PDMS
	B8_PDMS_1Hz_day 7_N5.avi	1	4.3	0.1	8.3	8.5	829.3	123.9	0	628251	104.4	400	101.1	390	N5	PDMS
	B8_PDMS_2Hz_day 7_N5.avi	2	3.8	0.1	14.8	14.8	865.2	109.9	0	626254	54.7	197.4	55.3	197.4	N5	PDMS
	B8_PDMS_spont_day 7_N5.avi	0.6	4.1	0.1	7.9	7.9	834.8	120.9	0	628780	122	418	96	390	N5	PDMS
	B8_spont_day 7_ N3_PDMS.avi	0.5	3.2	0	6.4	6.3	964.9	93.2	0	618557	117.5	400	92.5	375	N3	PDMS
	B9_1Hz_day 7_ N3_PDMS.avi	1	3.4	0.1	6.7	6.6	819.7	99.1	0	573808	101.1	398.9	98.9	398.9	N3	PDMS
	B9_2Hz_day 7_ N3_PDMS.avi	2	3.1	0.1	12	11.8	852.2	89	0	572262	52.1	199.5	53.2	202.1	N3	PDMS
	B9_spont_day 7_ N3_PDMS.avi	0.5	3.5	0.1	6.9	6.8	830.3	102.3	0	574454	122.5	407.5	92.5	377.5	N3	PDMS
	C10_PDMS_1Hz_day 7_N5.avi	1	4.3	0.1	8.5	8.5	851.9	126.1	0	645759	108.8	400	100	397.5	N5	PDMS
	C10_PDMS_2Hz_day 7_N5.avi	2	4.4	0.1	17.1	17.2	873.8	127.3	0	643119	51.1	198.9	50	198.9	N5	PDMS
	C10_PDMS_spont_day 7_N5.avi	0.6	4.1	0.1	8	7.9	860.4	120.7	0	646413	120	410	92	386	N5	PDMS
	C11_PDMS_1Hz_day 7_N5.avi	1	3.9	0.1	7.7	7.7	845.6	113.6	0	575170	105.6	397.8	102.2	395.6	N5	PDMS
	C11_PDMS_2Hz_day 7_N5.avi	2	3.7	0.1	14.4	14.4	867.6	106.8	0	573056	50.5	196.3	50	195.8	N5	PDMS
	C11_PDMS_spont_day 7_N5.avi	0.7	4.1	0.1	8.5	8.3	845.9	120.9	0	575662	111.7	391.7	90	366.7	N5	PDMS
	C2_1Hz_day 7_ N4_PDMS.avi	1	2.3	0	4.6	4.6	821.9	67.9	0	489292	107.5	400	101.2	398.7	N4	PDMS
	C2_2Hz_day 7_ N4_PDMS.avi	2	2.4	0.1	9.2	9.2	833.2	68.3	0	487189	53.2	197.4	52.1	196.8	N4	PDMS
	C2_spont_day 7_ N4_PDMS.avi	0.7	1.9	0.1	3.9	3.8	825.2	56.3	0	492322	118.3	396.7	90	366.7	N4	PDMS
	C4_1Hz_day 7_ N4_PDMS.avi	1	2.9	0	5.8	5.9	880.3	85.8	0	498443	104.4	401.1	100	391.1	N4	PDMS
	C4_2Hz_day 7_ N4_PDMS.avi	2	2.9	0.1	11.3	11.3	900	84	0	495967	50.5	198.4	50	197.4	N4	PDMS
	C4_spont_day 7_ N4_PDMS.avi	0.7	2.9	0.1	5.9	5.8	885.9	83.4	0	499763	111.7	390	90	361.7	N4	PDMS
	C6_1Hz_day 7_ N4_PDMS.avi	1	2.7	0.1	5.3	5.3	804.4	78.5	0	590230	102.2	400	101.1	391.1	N4	PDMS
	C6_2Hz_day 7_ N4_PDMS.avi	2	2.8	0.1	11.1	11.1	823.5	82.1	0	589002	53.2	197.9	52.6	197.9	N4	PDMS
	C6_spont_day 7_ N4_PDMS.avi	0.8	2.5	0.2	4.7	4.7	811.6	70.3	0	590687	135.7	417.1	88.6	372.9	N4	PDMS
	C2_4-1_1Hz_day 7_N5.avi	1	5.9	0.1	11.5	11.6	468.8	152.2	0	635405	106.3	398.8	101.2	397.5	N5	4-1
	C2_4-1_2Hz_day 7_N5.avi	2	5.7	0.1	22.3	22.4	501.7	147.1	0	633795	50.6	200	50.6	199.4	N5	4-1
	C2_4-1_spont_day 7_N5.avi	0.6	5.3	0.2	10.2	10.2	482.3	135	0	636898	116	410	98	386	N5	4-1
	C4_4-1_1Hz_day 7_N5.avi	1	6.9	0.1	13.6	13.6	445.1	179.5	0	658084	102.5	396.3	100	391.3	N5	4-1
	C4_4-1_2Hz_day 7_N5.avi	2	7.4	0.4	28	28	467.9	184.3	0	656001	50	200	50	199.4	N5	4-1
	C4_4-1_spont_day 7_N5.avi	0.6	6.6	0	12.9	13	457.9	173.1	0	658522	122	414	98	388	N5	4-1
	D4_4-1_1Hz_day 7_N5.avi	1	4.9	0.1	9.7	9.7	500.7	128.1	0	680468	100	398.8	101.2	391.2	N5	4-1
	D4_4-1_2Hz_day 7_N5.avi	2	5	0.1	19.6	19.6	523.9	129	0	678419	50	199.5	50	199.5	N5	4-1
	D4_4-1_spont_day 7_N5.avi	0.5	4.6	0	9.4	9.4	514.2	121.4	0	681109	120	402.5	90	370	N5	4-1
	D6_1Hz_day 7_ N3_4-1.avi	1	3.2	0	6.2	6.2	490.3	82.2	0	538310	100	397.5	100	392.5	N3	4-1
	D6_2Hz_day 7_ N3_4-1.avi	2	2.8	0.1	10.7	10.7	509.5	70.4	0	536667	50.5	198.9	50.5	199.5	N3	4-1
	D6_spont_day 7_ N3_4-1.avi	0.5	3.1	0.1	6.1	6.1	498.2	80.1	0	538928	122	406	92	378	N3	4-1
	D8_1Hz_day 7_ N3_4-1.avi	1	3.6	0	7	7.2	593.7	93	0	593070	103.3	401.1	100	388.9	N3	4-1
	D8_2Hz_day 7_ N3_4-1.avi	2	3.6	0.1	14.1	14.1	609.2	92.8	0	591725	53.7	197.4	53.2	196.8	N3	4-1
	D8_4-1_1Hz_day 7_N5.avi	1	4.5	0	9	9.1	403.2	118.8	0	585122	102.5	397.5	101.2	391.2	N5	4-1
	D8_4-1_2Hz_day 7_N5.avi	2	5.1	0.1	20	19.9	422.1	131.8	0	582953	50	199.5	50	198.9	N5	4-1
	D8_4-1_spont_day 7_N5.avi	0.5	4.1	0.1	7.9	8.1	414.4	106.3	0	585961	130	417.5	92.5	380	N5	4-1
	D8_spont_day 7_ N3_4-1.avi	0.4	2.9	0	5.7	5.7	605.6	75.7	0	593705	120	410	97.5	382.5	N3	4-1
	D9_1Hz_day 7_ N3_4-1.avi	1	2.6	0	5.1	5.1	554.1	66.8	0	520844	101.2	398.8	100	391.2	N3	4-1
	D9_2Hz_day 7_ N3_4-1.avi	2	2.8	0.1	10.9	10.9	565.3	71.4	0	519000	54.7	199.5	54.7	199.5	N3	4-1
	D9_4-1_1Hz_day 7_N5.avi	1	4.2	0.1	8.2	8.2	405.2	108.3	0	610180	107.5	400	100	398.8	N5	4-1
	D9_4-1_2Hz_day 7_N5.avi	2	4.5	0.1	17.6	17.5	420.3	115.5	0	608211	50	199.5	50	199.5	N5	4-1
	D9_4-1_spont_day 7_N5.avi	0.5	3.7	0.1	7.3	7.2	414.8	96.2	0	611247	122.5	410	90	375	N5	4-1
	D9_spont_day 7_ N3_4-1.avi	0.5	4.7	1.6	4.6	4.1	462.2	88.7	0	525400	143.3	610	106.7	540	N3	4-1
	E2_1Hz_day 7_ N4_4-1.avi	1	3.5	0.1	6.8	6.8	440	89.7	0	509426	106.7	398.9	98.9	394.4	N4	4-1
	E2_2Hz_day 7_ N4_4-1.avi	2	3.3	0.1	12.8	12.8	454.6	84	0	507274	51.1	198.4	51.6	198.4	N4	4-1
	E2_spont_day 7_ N4_4-1.avi	0.7	3.2	0.1	6.3	6.3	451.1	81.7	0	509986	116.7	395	90	366.7	N4	4-1
	E3_1Hz_day 7_ N4_4-1.avi	1	2.9	0.1	5.6	5.6	457.4	73.3	0	538434	106.7	400	101.1	393.3	N4	4-1
	E3_2Hz_day 7_ N4_4-1.avi	2	2.7	0	10.6	10.7	468.7	69.9	0	538356	51.1	198.9	50.6	197.2	N4	4-1
	E3_spont_day 7_ N4_4-1.avi	0.7	3.2	0	6.7	6.6	462.2	82.7	0	541481	113.3	383.3	90	360	N4	4-1
	E4_1Hz_day 7_ N4_4-1.avi	1	2.6	0	5.2	5	471.4	68.6	0	530861	103.3	396.7	102.2	401.1	N4	4-1
	E4_2Hz_day 7_ N4_4-1.avi	2	2.8	0	11.1	11.1	482.7	73.2	0	529636	50.5	197.9	50.5	198.4	N4	4-1
	E4_spont_day 7_ N4_4-1.avi	0.7	2.5	0.3	4.8	4.9	475.3	59.9	0	535161	113.3	381.7	88.3	351.7	N4	4-1
	E11_2-1_1Hz_day 7_N5.avi	1	6.1	0.1	12.2	12.2	326.5	133.9	0	581458	102.2	398.9	100	391.1	N5	2-1
	E11_2-1_2Hz_day 7_N5.avi	2	5.3	0.1	20.8	20.7	353	114.8	0	580572	50.5	200	50	200	N5	2-1
	E11_2-1_spont_day 7_N5.avi	0.6	6.1	0	12.2	12.2	332.8	134.8	0	582288	120	410	98	388	N5	2-1
	E4_2-1_1Hz_day 7_N5.avi	1	6.2	0.2	11.8	12	400.7	130.2	0	780259	105.6	401.1	100	397.8	N5	2-1
	E4_2-1_2Hz_day 7_N5.avi	2	6.8	0.2	26.9	26.5	419.8	147.7	0	777577	50.5	198.4	50	200	N5	2-1
	E4_2-1_spont_day 7_N5.avi	0.5	5.8	0.2	11.3	11	407.6	125	0	781490	120	406	90	382	N5	2-1
	E6_2-1_1Hz_day 7_N5.avi	1	6.4	0.1	12.5	12.7	448.2	137.8	0	676205	103.3	401.1	98.9	394.4	N5	2-1
	E6_2-1_2Hz_day 7_N5.avi	2	6.8	0.2	26.4	26.4	468	145.5	0	674086	50.5	199.5	49.5	198.9	N5	2-1
	E6_2-1_spont_day 7_N5.avi	0.5	5.8	0.1	11.5	11.7	461.3	126.7	0	676628	120	406	90	370	N5	2-1
	E8_2-1_1Hz_day 7_N5.avi	1	4.6	0.1	9	9.1	456.4	98.8	0	619927	103.3	401.1	98.9	396.7	N5	2-1
	E8_2-1_2Hz_day 7_N5.avi	2	5.8	0.1	23	23	456.1	126.7	0	617593	50	200	50	199.4	N5	2-1
	E8_2-1_spont_day 7_N5.avi	0.5	5.8	0.1	11.3	11.4	444.2	126.5	0	620033	128	416	96	386	N5	2-1
	F10_1Hz_day 7_ N3_2-1.avi	1	4.2	0.1	8.3	8.3	478.4	91.4	0	650607	104.4	398.9	98.9	394.4	N3	2-1
	F10_2Hz_day 7_ N3_2-1.avi	2	3.6	0.1	14.2	14.1	500.9	78	0	648087	50.5	199.5	50.5	199.5	N3	2-1
	F10_spont_day 7_ N3_2-1.avi	0.6	4	0	7.7	7.8	488.7	86.7	0	651501	120	410	92	388	N3	2-1
	F11_1Hz_day 7_ N3_2-1.avi	1	3.9	0.1	7.5	7.5	461	83.1	0	594818	100	398.7	101.2	391.2	N3	2-1
	F11_2Hz_day 7_ N3_2-1.avi	2	3.2	0.1	12.4	12.4	545.2	68.3	0	590020	50.5	200	50	199.5	N3	2-1
	F11_spont_day 7_ N3_2-1.avi	0.6	3.4	0	6.8	6.8	468.7	75.2	0	595433	114	402	92	380	N3	2-1
	F8_1Hz_day 7_ N3_2-1.avi	1	4	0	8	8	368.7	88.1	0	623436	102.2	394.4	100	390	N3	2-1
	F8_2Hz_day 7_ N3_2-1.avi	2	3.7	0	14.5	14.4	396.2	79.8	0	621300	50.5	200	50.5	199.5	N3	2-1
	F8_spont_day 7_ N3_2-1.avi	0.4	4.7	1	7.7	6.7	351.4	89	0	624469	126.7	423.3	86.7	360	N3	2-1
	G2_1Hz_day 7_ N4_2-1.avi	1	2.6	0	5.1	5.1	463.4	56.8	0	532607	105.6	401.1	100	394.4	N4	2-1
	G2_2Hz_day 7_ N4_2-1.avi	2	2.5	0.1	9.7	9.7	475.4	53.5	0	531961	50.5	199.5	50	199.5	N4	2-1
	G2_spont_day 7_ N4_2-1.avi	0.7	2.6	0.3	4.8	4.7	471.7	51.4	0	533779	120	398.3	90	363.3	N4	2-1
	G5_1Hz_day 7_ N4_2-1.avi	1	3.2	0	6.3	6.4	561.1	69.6	0	513608	104.4	400	101.1	393.3	N4	2-1
	G5_2Hz_day 7_ N4_2-1.avi	2	3.2	0.2	12.3	12.1	568.7	68	0	511558	51.1	198.9	50.5	202.1	N4	2-1
	G5_spont_day 7_ N4_2-1.avi	0.7	3.2	0.1	6.3	6.2	563.6	68.5	0	515006	121.7	400	90	371.7	N4	2-1
	G6_1Hz_day 7_ N4_2-1.avi	1	3.6	0.1	7.1	7.2	579.2	78.6	0	550185	105	402.5	100	398.7	N4	2-1
	G6_2Hz_day 7_ N4_2-1.avi	2	3.6	0.1	14	14	594.7	77.4	0	549090	50	198.9	50	198.9	N4	2-1
	G6_spont_day 7_ N4_2-1.avi	0.8	3.1	0.1	6	5.8	593.9	67.7	0	550881	138.3	423.3	90	376.7	N4	2-1
