# Supplementary material for: Tapered Pillar Design for High‐Precision Force Readout in Miniaturized Engineered Heart Tissues From Human Pluripotent Stem Cells
Source: Adv Healthc Mater. 2025 Aug 30;14(31):e01664. doi: 10.1002/adhm.202501664 (PMC12683227; doi:10.1002/adhm.202501664)
Supplement: Supplementary file 4 — Supplemental Data [file ADHM-14-0-s007.zip › Ntot_day 7_90.xlsx]

## Sheet: Summary
	ForceTracker: Versatile tool for force assessment in 3D OoC platforms
	University of Twente | TU Delft | LUMC
	Analysis of Contractile Force
	Summary Results
			Distance (µm)		Velocity (µm/s)		Force (µN)			Tissue area (mm^2)	Contraction time(ms)		Relaxation time(ms)
	File	Frequency (Hz)	Max Distance	Min Distance	Contraction Velocity	Relaxation Velocity	Initial Load	Force	Force per surface area (µN/mm^2)		TC 10 %	TC 90 %	TR 10 %	TR 90 %	Repetition	Type
	B2_2Hz_day 7_N1.avi	2	10.6	0.2	29.6429	29.5714	237.1	103.2	0	504422	50.5	196.8	50	197.9	N1	PDMS			41.5	41.4
	B5_1Hz_day 7_N1.avi	1	4.7	0.2	6.5	6.57143	298.9	45.4	0	547008	105	398.7	102.5	393.7	N1	PDMS			9.1	9.2
	B5_2Hz_day 7_N1.avi	2	5.7	0.5	15	15.0714	305.6	52.6	0	542998	50	200	50	200	N1	PDMS			21	21.1
	B5_spont_day 7_N1.avi		5.5	0.3	6.78571	7.28571	299.2	49.3	0	548523	130	420	100	400	N1	PDMS			9.5	10.2
	B6_1Hz_day 7_N1.avi	1	11.4	0.2	15.8571	16.1429	206.1	111.6	0	510905	103.3	401.1	100	395.6	N1	PDMS			22.2	22.6
	B6_spont_day 7_N1.avi	0.3	9.6	0.2	12.9286	12.5	218.5	95.2	0	513500	125	425	100	400	N1	PDMS			18.1	17.5
	B9_1Hz_day 7_N1.avi	1	11.6	0.2	16.3571	16.3571	197.4	114.3	0	545774	102.2	393.3	102.2	393.3	N1	PDMS			22.9	22.9
	B9_2Hz_day 7_N1.avi	2	9.8	1.1	24.8571	24.4286	229.8	87	0	539090	51.6	198.9	52.1	200	N1	PDMS			34.8	34.2
	B9_spont_day 7_N1.avi	0.3	10.7	0.2	13.5	13.6429	210.1	106.1	0	546620	140	460	100	410	N1	PDMS			18.9	19.1
	F8_PDMS_1Hz_day 7_N5.avi	1	18.3	0.7	25.3571	25.2857	225.9	177.3	0	617071	104.4	400	98.9	394.4	N5	PDMS			35.5	35.4
	F8_PDMS_2Hz_day 7_N5.avi	2	23.1	1.4	62.2143	61.8571	238.8	217.2	0	615564	50	199.5	50	200	N5	PDMS			87.1	86.6
	F8_PDMS_spont_day 7_N5.avi	0.5	17.5	0.9	25.5714	26.7857	225.2	160.9	0	617528	107.5	367.5	90	350	N5	PDMS			35.8	37.5
	G1_1Hz_day 7_N3.avi	1	3.3	0.1	4.64286	4.64286	258	32.7	0	655257	101.1	400	98.9	393.3	N3	PDMS			6.5	6.5
	G1_2Hz_day 7_N3.avi	2	2	0.1	5.35714	5.35714	269.3	18.7	0	652893	50	195.3	51.6	196.8	N3	PDMS			7.5	7.5
	G1_spont_day 7_N3.avi		2.7	1.1	2	2.5	313.6	10.5	0	633254	80	300	110	440	N3	PDMS			2.8	3.5
	G2_PDMS_1Hz_day 7_N5.avi	1	13.4	0.2	18.7857	19.0714	72.5	131.6	0	559550	105.6	398.9	100	394.4	N5	PDMS			26.3	26.7
	G2_PDMS_2Hz_day7_N5.avi	2	11.3	0.4	30.9286	30.8571	119.2	108.3	0	557896	50	200	50	200	N5	PDMS			43.3	43.2
	G2_PDMS_spont_day7_N5.avi	0.6	12.8	0.2	17.5	17.1429	81.7	127.4	0	561407	128	426	96	394	N5	PDMS			24.5	24
	G4_PDMS_2Hz_day7_N5.avi	2	20.7	0.3	58.4286	58.5714	183.5	204.5	0	605516	50	200	50	199.4	N5	PDMS			81.8	82
	G4_PDMS_spont_day7_N5.avi	0.5	18.9	0.3	26.5	25.8571	150.6	187.4	0	609431	122.5	410	92.5	382.5	N5	PDMS			37.1	36.2
	G4_PDMS_spont_day7_N5.avi	0.5	17.4	0.3	24.7857	24.0714	500.6	173.2	0	621520	120	405	92.5	375	N5	PDMS			34.7	33.7
	G5_PDMS_1Hz_day7_N5.avi	1	22.3	0.4	31.4286	30.3571	18.3	219.6	0	622411	100	398.9	100	397.8	N5	PDMS			44	42.5
	G5_PDMS_2Hz_day7_N5.avi	2	21.8	0.5	60.9286	61	99.1	213	0	626449	52.1	195.8	51.1	194.7	N5	PDMS			85.3	85.4
	G5_PDMS_spont_day7_N5.avi	0.5	20.3	0.3	28.2143	28.3571	2.9	199.1	0	623870	122	410	92	382	N5	PDMS			39.5	39.7
	G8_PDMS_1Hz_day7_N5.avi	1	20.3	0.6	28.5	27.7143	14.1	198	0	568149	106.7	396.7	101.1	397.8	N5	PDMS			39.9	38.8
	G8_PDMS_2Hz_day7_N5.avi	2	18	0.3	50.6429	50.5	48.9	177.1	0	566724	50.5	198.9	50	198.9	N5	PDMS			70.9	70.7
	G8_PDMS_spont_day7_N5.avi	0.5	18.8	0.8	25.2857	24.8571	2	179.9	0	568687	122.5	412.5	95	385	N5	PDMS			35.4	34.8
